# Supplementary material for: Control of Asymmetric Hopfield Networks and Application to Cancer Attractors
Source: PLoS One. 2014 Aug 29;9(8):e105842. doi: 10.1371/journal.pone.0105842 (PMC4149479; doi:10.1371/journal.pone.0105842)
Supplement: Table S1 — Lung cell network. The column labeled “Source EzID” contains the Entrez IDs of transcription factors and kinases, and “Target EzID” contains the Entrez IDs of the genes targeted by the transcription factor or kinase to its left. (TXT) [file pone.0105842.s001.txt]

Source EzID	Target EzID
25	25
25	27
25	58
25	274
25	322
25	351
25	613
25	672
25	695
25	718
25	842
25	857
25	867
25	930
25	1020
25	1398
25	1399
25	1501
25	1796
25	1956
25	2048
25	2064
25	2065
25	2066
25	2547
25	2810
25	2876
25	2885
25	2906
25	3055
25	3636
25	3716
25	3717
25	3725
25	3815
25	4137
25	4193
25	4690
25	4739
25	4914
25	5144
25	5295
25	5335
25	5359
25	5430
25	5587
25	5777
25	5782
25	5829
25	5883
25	5888
25	5893
25	5901
25	5921
25	5925
25	5989
25	6091
25	6098
25	6452
25	6549
25	6655
25	6714
25	6764
25	7015
25	7157
25	7161
25	7189
25	7275
25	7533
25	7534
25	7535
25	8470
25	8751
25	8936
25	8976
25	9051
25	9564
25	9610
25	10006
25	10152
25	10580
25	11184
25	23385
25	23429
25	23616
25	26469
25	51466
25	55824
25	56961
25	79930
25	81928
25	84287
25	91746
25	91768
25	654817
27	27
27	847
27	1398
27	1956
27	2048
27	2064
27	2065
27	2066
27	2876
27	3055
27	3265
27	8470
27	9610
27	10152
27	10572
90	91
90	163
90	650
90	655
90	1123
90	1387
90	2022
90	2288
90	2339
90	3547
90	3624
90	3625
90	3626
90	4086
90	4090
90	4093
90	4893
90	5341
90	5865
90	5911
90	6233
90	6256
90	6772
90	7046
90	7068
90	7311
90	7421
90	8200
90	8878
90	9306
90	9482
90	9886
90	10477
90	10713
90	22800
90	23149
90	23551
90	27005
90	28512
90	29984
90	51035
90	51126
90	51207
90	51285
90	51560
90	55111
90	55120
90	55622
90	55761
90	55785
90	55827
90	57111
90	57381
90	58473
90	64284
90	79674
90	80349
90	80895
90	83452
90	84085
90	84962
90	93611
90	121268
90	200894
90	283212
91	91
91	331
91	3547
91	3624
91	3625
91	3626
91	4087
91	4089
91	4092
91	6642
91	6643
91	6997
91	9392
92	90
92	91
92	92
92	94
92	650
92	654
92	655
92	2022
92	2661
92	3547
92	3624
92	3625
92	3626
92	7049
92	8200
92	9863
92	55333
93	90
93	91
93	655
93	2660
93	3547
93	3624
93	3625
93	3626
93	6642
93	6643
93	8200
93	9392
93	10220
93	55333
93	58533
94	331
94	7040
94	7043
94	7046
94	7048
94	9392
94	58533
156	150
156	154
156	185
156	408
156	624
156	824
156	857
156	1233
156	1234
156	1956
156	2357
156	2492
156	2776
156	2911
156	3269
156	4160
156	4985
156	4988
156	5037
156	5082
156	5132
156	5148
156	5159
156	5294
156	5566
156	5578
156	5579
156	5580
156	5582
156	5595
156	5957
156	6010
156	6181
156	6622
156	6714
156	7430
156	9590
156	9815
156	10381
156	23413
156	28964
157	185
157	624
157	1233
157	1234
157	4988
157	7852
157	28964
196	36
196	40
196	41
196	190
196	271
196	274
196	373
196	387
196	403
196	409
196	429
196	444
196	474
196	627
196	774
196	817
196	861
196	1027
196	1072
196	1128
196	1153
196	1176
196	1543
196	1545
196	1649
196	1840
196	1974
196	1996
196	2047
196	2140
196	2187
196	2245
196	2354
196	2530
196	2572
196	3015
196	3084
196	3175
196	3221
196	3223
196	3638
196	4060
196	4094
196	4149
196	4150
196	4204
196	4211
196	4212
196	4335
196	4899
196	4900
196	5094
196	5451
196	5521
196	5576
196	5662
196	5686
196	5757
196	5870
196	5931
196	5966
196	5980
196	6397
196	6418
196	6431
196	6553
196	6689
196	6789
196	6910
196	6988
196	7076
196	7283
196	7375
196	7436
196	7534
196	7536
196	7546
196	8028
196	8125
196	8313
196	8448
196	8499
196	8503
196	8726
196	9125
196	9217
196	9363
196	9815
196	9987
196	10058
196	10152
196	10274
196	10368
196	10549
196	10653
196	10728
196	10809
196	10890
196	10912
196	10989
196	11034
196	11273
196	22859
196	22986
196	23174
196	23244
196	23466
196	25925
196	26036
196	26127
196	26207
196	26528
196	27230
196	28969
196	29109
196	29934
196	50488
196	51079
196	51293
196	51322
196	51368
196	53335
196	53615
196	54058
196	54556
196	55339
196	55726
196	55885
196	57142
196	57231
196	57369
196	57695
196	58478
196	58487
196	59336
196	63826
196	63891
196	63973
196	64207
196	64398
196	64919
196	79447
196	79646
196	79665
196	79728
196	80006
196	80262
196	80351
196	80829
196	83759
196	83983
196	84311
196	84444
196	84458
196	84516
196	84962
196	84996
196	91754
196	114798
196	114823
196	118487
196	118980
196	124222
196	125950
196	126299
196	130888
196	139411
196	143384
196	144577
196	151050
196	158747
196	170463
196	261734
196	283149
196	283237
196	342667
207	207
207	208
207	331
207	334
207	367
207	572
207	672
207	673
207	836
207	842
207	1026
207	1027
207	1111
207	1124
207	1147
207	1326
207	1385
207	1457
207	1901
207	1978
207	2033
207	2099
207	2100
207	2146
207	2175
207	2308
207	2309
207	2475
207	2623
207	2624
207	2887
207	2931
207	2932
207	3064
207	3162
207	3164
207	3320
207	3326
207	3551
207	3611
207	3615
207	3654
207	3667
207	3690
207	3858
207	4193
207	4194
207	4217
207	4234
207	4296
207	4303
207	4486
207	4515
207	4846
207	4904
207	5058
207	5140
207	5163
207	5164
207	5170
207	5208
207	5295
207	5361
207	5493
207	5494
207	5515
207	5518
207	5553
207	5586
207	5588
207	5590
207	5591
207	5728
207	5770
207	5879
207	5894
207	6198
207	6310
207	6416
207	6714
207	6772
207	7015
207	7248
207	7249
207	7534
207	8115
207	8349
207	8470
207	8600
207	8682
207	8915
207	9063
207	9261
207	9479
207	9545
207	9623
207	9846
207	10018
207	10395
207	10413
207	10603
207	11140
207	23239
207	26060
207	27004
207	55704
207	57761
207	64400
207	65125
207	79026
207	80146
207	84254
207	84335
207	117145
207	654817
208	208
208	331
208	1147
208	2099
208	2492
208	2932
208	3320
208	3326
208	4217
208	4303
208	4515
208	4846
208	5170
208	6517
208	7249
208	7430
208	8115
208	9545
208	9623
208	11140
208	26060
208	51225
208	57630
208	57761
208	84335
238	238
238	943
238	3275
238	3320
238	3667
238	3718
238	4192
238	4193
238	4869
238	5335
238	5764
238	5921
238	5970
238	6464
238	6774
238	7150
238	7157
238	10236
238	23054
238	51530
238	53358
269	268
367	163
367	284
367	598
367	655
367	695
367	947
367	1407
367	1756
367	1969
367	1993
367	2045
367	2243
367	2596
367	2649
367	2710
367	2892
367	2936
367	3015
367	3199
367	3200
367	3223
367	3232
367	3294
367	3360
367	3397
367	3559
367	3696
367	3728
367	3759
367	3976
367	3993
367	4004
367	4086
367	4134
367	4141
367	4154
367	4208
367	4435
367	4486
367	4638
367	4661
367	4756
367	4826
367	4998
367	5101
367	5173
367	5308
367	5509
367	5521
367	5571
367	5595
367	5607
367	5619
367	5813
367	5930
367	6119
367	6158
367	6451
367	6469
367	6490
367	6502
367	6557
367	6561
367	6582
367	6643
367	6655
367	6732
367	6822
367	6907
367	7010
367	7025
367	7029
367	7073
367	7135
367	7170
367	7266
367	7323
367	7464
367	7764
367	7780
367	7798
367	8403
367	8445
367	8470
367	8509
367	8550
367	8573
367	8604
367	8742
367	8929
367	9079
367	9333
367	9356
367	9369
367	9542
367	9734
367	9825
367	9844
367	9874
367	10021
367	10044
367	10096
367	10110
367	10360
367	10413
367	10468
367	10492
367	10521
367	10891
367	10929
367	10954
367	23001
367	23092
367	23369
367	23387
367	23452
367	23503
367	25802
367	25833
367	25942
367	26033
367	26232
367	26249
367	26287
367	26960
367	28511
367	29789
367	29924
367	51275
367	51310
367	51366
367	51506
367	51585
367	51735
367	54516
367	54566
367	54567
367	54617
367	54796
367	54949
367	54974
367	55119
367	55193
367	55279
367	55592
367	55650
367	55684
367	55766
367	55800
367	55827
367	56475
367	57369
367	57577
367	64211
367	64600
367	64766
367	78997
367	79152
367	79665
367	79691
367	79705
367	79722
367	79869
367	79961
367	80021
367	80060
367	80233
367	83450
367	84215
367	84324
367	84759
367	84940
367	84950
367	84978
367	90780
367	92999
367	93986
367	114788
367	114789
367	115024
367	124857
367	124925
367	130557
367	140688
367	140738
367	140890
367	143686
367	144453
367	146691
367	149466
367	157922
367	159195
367	196296
367	219770
367	221662
367	254268
367	256130
367	283284
367	283450
367	283991
367	284346
367	284618
367	285195
367	285636
367	317719
367	340596
367	400223
369	369
369	445
369	673
369	1373
369	1460
369	2202
369	3265
369	5295
369	5315
369	5604
369	5876
369	6237
369	7532
369	8533
369	10469
369	22800
369	24148
369	51497
369	59349
369	92609
369	256281
467	29
467	105
467	114
467	270
467	374
467	467
467	527
467	595
467	604
467	665
467	673
467	677
467	881
467	890
467	998
467	1026
467	1046
467	1073
467	1114
467	1266
467	1390
467	1392
467	1540
467	1639
467	1674
467	1796
467	1845
467	1938
467	1969
467	2354
467	2668
467	2794
467	2824
467	2827
467	3036
467	3226
467	3290
467	3382
467	3479
467	3551
467	3589
467	3642
467	3670
467	3725
467	3727
467	3781
467	3939
467	4131
467	4154
467	4162
467	4185
467	4286
467	4637
467	4772
467	4880
467	5048
467	5063
467	5198
467	5494
467	5520
467	5526
467	5989
467	6015
467	6059
467	6124
467	6235
467	6272
467	6571
467	6588
467	6688
467	6734
467	6750
467	7082
467	7150
467	7320
467	7328
467	7349
467	7432
467	7534
467	7738
467	7857
467	7920
467	8021
467	8496
467	8502
467	8543
467	8715
467	8840
467	8913
467	8925
467	8929
467	9074
467	9175
467	9453
467	9577
467	9586
467	9618
467	9746
467	9956
467	9986
467	9988
467	10076
467	10150
467	10209
467	10215
467	10221
467	10393
467	10430
467	10566
467	10730
467	10743
467	10891
467	10900
467	10938
467	10957
467	10983
467	11221
467	11266
467	11273
467	22838
467	22919
467	23002
467	23053
467	23154
467	23199
467	23291
467	23500
467	23645
467	23764
467	23767
467	25822
467	25830
467	26207
467	27019
467	27022
467	27239
467	27242
467	29801
467	29944
467	50613
467	50805
467	51042
467	51053
467	51147
467	51621
467	51742
467	54361
467	54806
467	54904
467	55055
467	55108
467	55142
467	55197
467	55254
467	55504
467	55572
467	55800
467	55885
467	55904
467	56658
467	56751
467	56895
467	56924
467	57111
467	57326
467	57332
467	59338
467	60481
467	64080
467	64207
467	64215
467	64399
467	64579
467	64771
467	65056
467	79586
467	79647
467	79720
467	79723
467	80169
467	80742
467	81565
467	81603
467	81616
467	84251
467	84319
467	84446
467	84448
467	84553
467	84557
467	84876
467	84940
467	85369
467	90161
467	90627
467	93210
467	113026
467	115992
467	116154
467	127247
467	130497
467	131408
467	133015
467	135886
467	153643
467	161753
467	166979
467	169611
467	170506
467	221322
467	261726
467	283987
467	284618
467	317781
467	345757
467	347733
467	399947
468	20
468	182
468	196
468	226
468	384
468	673
468	745
468	827
468	1062
468	1106
468	1153
468	1173
468	1375
468	1639
468	1654
468	1893
468	1969
468	1981
468	2023
468	2259
468	2318
468	2353
468	2354
468	2554
468	2668
468	2778
468	2794
468	2824
468	2932
468	2957
468	3087
468	3226
468	3382
468	3397
468	3551
468	3759
468	3781
468	3918
468	4026
468	4052
468	4086
468	4094
468	4128
468	4355
468	4488
468	4608
468	4661
468	4705
468	4763
468	4884
468	4928
468	4967
468	5048
468	5053
468	5063
468	5077
468	5101
468	5144
468	5179
468	5193
468	5308
468	5514
468	5526
468	5569
468	5585
468	5662
468	5710
468	5713
468	5718
468	5932
468	5971
468	5993
468	6094
468	6367
468	6390
468	6426
468	6571
468	6594
468	6598
468	6721
468	6786
468	6882
468	6996
468	7080
468	7148
468	7171
468	7328
468	7514
468	8543
468	8555
468	8715
468	8851
468	8927
468	8986
468	9097
468	9099
468	9143
468	9175
468	9379
468	9410
468	9445
468	9746
468	9819
468	9899
468	9929
468	9956
468	10076
468	10150
468	10221
468	10299
468	10485
468	10559
468	10580
468	10664
468	10728
468	10743
468	10957
468	11097
468	11176
468	11260
468	11266
468	11333
468	11335
468	22838
468	22853
468	22882
468	22893
468	23090
468	23133
468	23140
468	23198
468	23215
468	23235
468	23276
468	23484
468	23500
468	23529
468	23645
468	25830
468	26986
468	27022
468	27254
468	28973
468	29944
468	29978
468	51053
468	51155
468	51621
468	54407
468	54806
468	54890
468	54976
468	55000
468	55188
468	55219
468	55254
468	55718
468	56155
468	56658
468	56675
468	56916
468	56924
468	57048
468	57111
468	57369
468	57447
468	57592
468	58191
468	59274
468	60481
468	63892
468	64072
468	64147
468	64207
468	79050
468	79094
468	79139
468	79567
468	79647
468	79720
468	79934
468	79990
468	80169
468	80255
468	80271
468	80742
468	80758
468	81576
468	83607
468	83758
468	84196
468	84225
468	84248
468	84319
468	84557
468	84925
468	90427
468	92399
468	92400
468	116154
468	116535
468	118813
468	127833
468	131408
468	144110
468	147968
468	170506
468	192683
468	199720
468	221002
468	221322
468	221527
468	256364
468	261726
468	317781
468	387640
468	399947
468	407738
472	25
472	162
472	163
472	472
472	641
472	672
472	847
472	1111
472	1385
472	1386
472	1869
472	1978
472	2177
472	3014
472	3094
472	3981
472	4193
472	4194
472	4361
472	4683
472	5591
472	5830
472	5883
472	5884
472	5888
472	5932
472	5976
472	6009
472	6118
472	6794
472	7013
472	7157
472	7158
472	7486
472	7507
472	7520
472	8120
472	8243
472	8517
472	8546
472	9521
472	9656
472	10524
472	10725
472	11073
472	11200
472	11277
472	25976
472	64421
545	672
545	1108
545	1111
545	1385
545	1869
545	2321
545	3791
545	4193
545	4436
545	4683
545	5371
545	5884
545	6009
545	7157
545	7507
545	7520
545	9521
545	11200
545	11277
545	23300
545	63967
558	102
558	558
558	867
558	1445
558	2621
558	2885
558	3561
558	3601
558	3932
558	5295
558	5296
558	5335
558	5781
558	6464
558	6714
558	8440
558	8503
558	8651
558	10048
558	23371
558	53358
613	25
613	27
613	490
613	613
613	640
613	658
613	1080
613	1213
613	1315
613	1399
613	2071
613	2242
613	2810
613	2885
613	2887
613	3055
613	3667
613	3717
613	4301
613	5174
613	5295
613	5335
613	5770
613	5777
613	5781
613	5921
613	6002
613	6464
613	6714
613	7046
613	7157
613	7409
613	7529
613	7531
613	7532
613	7533
613	7534
613	8440
613	9094
613	9414
613	9546
613	10755
613	10971
613	11183
613	84966
640	596
640	867
640	973
640	974
640	1956
640	2064
640	2212
640	2213
640	5336
640	7337
640	9646
640	10286
657	650
657	652
657	653
657	654
657	655
657	657
657	658
657	659
657	2661
657	3224
657	4086
657	8200
657	9392
657	10262
657	10454
657	10771
658	269
658	650
658	652
658	654
658	655
658	658
658	659
658	1123
658	2280
658	2281
658	2661
658	3665
658	4086
658	4091
658	4092
658	5515
658	5533
658	5901
658	5911
658	6233
658	7138
658	7311
658	8200
658	8216
658	8878
658	9210
658	9306
658	9459
658	9886
658	10238
658	10273
658	10617
658	22800
658	23551
658	23682
658	25853
658	26261
658	26273
658	28512
658	29984
658	30011
658	51035
658	51126
658	51285
658	51560
658	54440
658	54461
658	55054
658	55103
658	55120
658	55622
658	55761
658	55827
658	57111
658	57381
658	57522
658	57626
658	58473
658	58533
658	65264
658	79674
658	80895
658	85015
658	93611
658	121268
658	200894
659	410
659	650
659	652
659	654
659	655
659	659
659	722
659	1066
659	1410
659	1487
659	2300
659	2661
659	3984
659	4009
659	4046
659	5875
659	6783
659	6993
659	7220
659	8200
659	10236
659	10382
659	10528
659	10817
659	11073
659	23024
659	23203
659	26960
659	84967
659	93973
659	203068
659	220388
660	836
660	857
660	2549
660	5906
660	6772
660	6774
660	6776
660	7133
660	7157
660	11099
660	55680
660	80230
673	673
673	3265
673	5894
673	5906
673	5909
673	7529
673	7532
673	7533
673	7534
673	10971
673	11339
673	22808
673	92609
676	8370
695	355
695	660
695	695
695	857
695	867
695	930
695	1820
695	2130
695	2207
695	2768
695	2776
695	2969
695	3055
695	3654
695	3702
695	3716
695	3815
695	4067
695	4615
695	5305
695	5335
695	5336
695	5970
695	6776
695	6850
695	7006
695	7099
695	7409
695	7454
695	8394
695	8395
695	8396
695	8797
695	9467
695	10163
695	10333
695	10603
695	10657
695	23396
695	25998
695	27071
695	29760
695	51311
695	54106
695	54331
695	79837
695	114609
695	118788
695	123920
699	162
699	163
699	324
699	991
699	1398
699	1978
699	8480
699	8546
699	9184
699	10425
699	10717
699	51562
701	162
701	163
701	675
701	991
701	996
701	1062
701	4216
701	6623
701	8546
701	8881
701	9184
701	10717
701	51434
780	780
780	1280
780	1281
780	1290
780	1301
780	4071
780	5335
780	5781
780	5997
780	6464
780	7276
780	8440
780	9410
780	10818
780	23557
780	79656
814	1385
814	1387
814	2033
814	2597
814	4842
814	5970
814	9759
814	10014
814	10645
814	23523
814	84254
815	81
815	87
815	88
815	109
815	240
815	488
815	815
815	1051
815	1073
815	1103
815	1182
815	1385
815	1739
815	1956
815	2064
815	2113
815	2316
815	2670
815	2890
815	2893
815	2902
815	2903
815	2904
815	3269
815	3297
815	3706
815	3751
815	3856
815	3875
815	4087
815	4137
815	4842
815	5132
815	5321
815	5331
815	5860
815	6262
815	6722
815	6944
815	7054
815	7431
815	8682
815	8777
815	8831
815	8851
815	8941
815	9270
815	9647
815	23604
815	57554
815	85461
815	94032
815	94274
816	81
816	109
816	488
816	816
816	817
816	1051
816	1073
816	1285
816	1385
816	1739
816	2113
816	2316
816	2597
816	2670
816	2890
816	2903
816	2904
816	3297
816	3706
816	3751
816	3856
816	3875
816	5331
816	5860
816	6944
816	7054
816	8682
816	94032
816	94274
817	88
817	109
817	488
817	921
817	1051
817	1073
817	1385
817	1390
817	1739
817	2316
817	2670
817	2890
817	2904
817	3297
817	3751
817	3856
817	3875
817	4089
817	5331
817	5860
817	6222
817	6772
817	6944
817	7054
817	7431
817	8517
817	8682
817	94274
818	81
818	88
818	109
818	466
818	488
818	801
818	818
818	1051
818	1073
818	1103
818	1385
818	1390
818	1739
818	1956
818	2316
818	2670
818	2890
818	2893
818	2904
818	3297
818	3751
818	3856
818	3875
818	4088
818	4089
818	4638
818	5331
818	5860
818	6236
818	6261
818	6697
818	6772
818	6853
818	6944
818	7054
818	7074
818	8682
818	51475
818	57554
818	94274
861	288
861	377
861	391
861	488
861	533
861	632
861	867
861	923
861	953
861	969
861	1284
861	1298
861	1390
861	1407
861	1513
861	1586
861	1600
861	1606
861	1959
861	2012
861	2207
861	2249
861	2306
861	2314
861	2542
861	2647
861	2819
861	2869
861	2957
861	3002
861	3068
861	3221
861	3223
861	3399
861	3458
861	3636
861	3695
861	3758
861	3932
861	4005
861	4041
861	4063
861	4070
861	4146
861	4212
861	4296
861	4322
861	4323
861	4352
861	4485
861	4580
861	4654
861	4704
861	4798
861	4853
861	4893
861	4925
861	5080
861	5140
861	5149
861	5174
861	5228
861	5412
861	5451
861	5682
861	5778
861	5826
861	5829
861	5869
861	5896
861	5959
861	5996
861	6280
861	6327
861	6334
861	6375
861	6429
861	6515
861	6536
861	6642
861	6660
861	6773
861	6846
861	6910
861	6938
861	7059
861	7080
861	7093
861	7139
861	7168
861	7187
861	7431
861	7443
861	7479
861	7681
861	7798
861	8295
861	8301
861	8412
861	8515
861	8567
861	8796
861	8891
861	8906
861	9071
861	9181
861	9369
861	9416
861	9462
861	9507
861	9610
861	9743
861	9910
861	9990
861	10472
861	10538
861	10566
861	10579
861	10903
861	11095
861	22874
861	22943
861	22985
861	23095
861	23411
861	23603
861	25953
861	25996
861	26050
861	26052
861	26191
861	26523
861	27063
861	27314
861	28977
861	29110
861	29951
861	51296
861	51317
861	51339
861	51561
861	51585
861	51703
861	54734
861	54766
861	55017
861	55118
861	55182
861	55297
861	55509
861	55650
861	55690
861	55729
861	55800
861	55885
861	56616
861	56946
861	57584
861	57658
861	57822
861	58157
861	58511
861	59269
861	60313
861	64218
861	64407
861	65123
861	79056
861	79073
861	79096
861	79899
861	79961
861	80021
861	80851
861	81627
861	83935
861	83938
861	84216
861	84251
861	84305
861	84458
861	84886
861	84926
861	85406
[truncated: 43,636 more rows]
