# Supplementary material for: Control of Asymmetric Hopfield Networks and Application to Cancer Attractors
Source: PLoS One. 2014 Aug 29;9(8):e105842. doi: 10.1371/journal.pone.0105842 (PMC4149479; doi:10.1371/journal.pone.0105842)
Supplement: Table S2 — IMR-90/A549 attractors for lung cell network. The column labeled “EzID” contains the Entrez ID of the genes. The second and third columns are the normal and cancer attractor, respectively. (TXT) [file pone.0105842.s002.txt]

EzID	Normal attractor	Cancer attractor
1	1	1
2	1	-1
12	-1	1
14	1	1
15	-1	-1
18	1	1
19	1	1
20	1	1
22	1	1
25	1	1
26	1	1
27	1	1
29	1	1
31	1	1
32	-1	1
36	1	1
37	1	1
39	1	1
40	-1	-1
41	1	1
47	1	1
50	1	1
52	1	1
53	1	1
54	-1	-1
55	-1	-1
58	-1	-1
59	1	1
60	1	1
70	1	1
71	1	1
72	1	-1
81	1	1
86	1	1
87	1	1
88	-1	-1
89	1	1
90	1	1
91	1	1
92	1	1
93	1	1
94	1	-1
95	-1	1
98	1	1
100	1	1
102	1	1
103	1	1
105	-1	-1
107	-1	-1
108	-1	-1
109	1	1
111	-1	-1
112	1	1
113	1	1
114	-1	-1
116	-1	-1
118	1	1
119	1	1
120	1	1
132	1	1
133	1	1
134	1	1
135	-1	1
140	-1	-1
142	1	1
146	-1	1
147	-1	-1
150	-1	-1
152	-1	1
154	1	1
155	-1	-1
156	1	1
157	1	1
159	1	1
160	1	1
161	1	1
162	1	-1
163	1	1
164	1	1
167	-1	-1
172	1	1
173	1	1
174	1	1
175	1	1
177	-1	-1
178	1	1
181	-1	1
182	1	1
185	1	1
186	-1	-1
189	-1	-1
190	1	1
196	1	1
197	-1	-1
199	-1	-1
202	1	1
204	1	1
207	1	1
208	1	1
213	-1	-1
214	1	1
218	-1	1
221	1	1
223	1	1
226	1	1
229	-1	-1
230	1	-1
231	1	1
238	-1	-1
239	-1	-1
240	-1	-1
241	-1	1
249	1	-1
257	-1	-1
258	-1	-1
262	1	1
265	-1	-1
266	-1	-1
268	-1	-1
269	-1	1
270	1	-1
271	1	1
272	1	1
273	1	1
274	1	1
279	-1	-1
280	1	1
284	1	1
285	-1	-1
286	-1	-1
287	1	1
288	-1	1
291	1	1
292	1	1
293	1	1
301	1	1
302	1	1
306	1	1
307	1	1
308	1	1
309	1	1
310	1	1
311	1	1
312	-1	1
314	-1	1
320	1	-1
322	1	-1
323	1	1
324	1	1
328	1	1
329	1	1
330	-1	1
331	1	1
332	1	1
333	-1	1
334	1	1
339	1	-1
341	-1	1
348	-1	-1
351	1	1
355	1	1
356	1	-1
358	1	-1
359	1	1
360	1	1
361	-1	-1
362	-1	-1
363	1	-1
364	-1	-1
366	-1	-1
367	1	1
369	1	1
373	1	1
374	1	1
375	1	1
377	1	1
378	1	1
379	1	1
382	1	1
384	1	1
387	1	1
388	1	1
389	1	1
390	1	1
391	1	1
392	1	1
393	-1	-1
394	1	1
395	1	-1
396	1	1
397	1	-1
399	-1	-1
400	1	1
401	-1	-1
402	1	1
403	1	1
405	1	1
406	1	1
407	1	1
408	1	1
409	-1	1
410	1	1
415	1	1
419	-1	-1
421	-1	-1
429	-1	-1
430	-1	-1
432	1	1
439	1	1
443	-1	-1
444	1	1
445	1	1
462	-1	-1
466	1	1
467	1	1
468	1	1
472	1	1
473	1	1
474	-1	1
476	1	1
477	-1	-1
478	-1	-1
479	1	1
480	1	-1
481	1	1
482	-1	-1
483	1	1
486	-1	1
488	1	1
489	-1	-1
490	1	1
491	-1	-1
492	-1	-1
493	1	1
495	-1	-1
498	1	1
509	1	1
515	1	1
516	1	1
517	1	1
518	1	1
523	1	1
526	1	1
527	1	1
528	1	1
533	1	1
537	1	1
539	1	1
545	1	1
546	1	1
550	1	1
552	-1	-1
553	1	1
554	-1	-1
558	1	1
566	-1	-1
567	1	1
572	1	1
573	1	1
575	-1	-1
576	1	-1
577	-1	-1
578	1	1
580	1	1
581	1	1
583	1	1
587	1	1
593	1	1
594	1	1
595	1	1
596	1	-1
597	-1	1
598	1	1
599	1	1
602	1	1
604	1	1
605	1	1
607	1	1
613	1	1
617	1	1
624	1	1
627	1	1
631	-1	1
632	1	1
634	-1	1
636	1	1
637	1	1
639	1	1
640	-1	-1
641	1	1
642	1	1
645	1	1
646	-1	-1
648	1	1
649	1	1
650	1	-1
652	-1	-1
653	1	1
654	-1	1
655	-1	-1
657	1	1
658	-1	1
659	1	1
660	-1	-1
661	1	1
663	1	1
664	1	1
665	1	1
666	1	1
667	1	1
668	1	1
669	1	1
670	1	1
672	1	1
673	1	1
675	1	1
676	-1	-1
677	1	1
678	1	1
680	-1	-1
683	-1	-1
684	-1	-1
685	-1	1
688	1	1
690	-1	-1
695	-1	-1
699	-1	1
701	1	1
705	1	1
706	1	1
708	1	1
710	1	-1
712	-1	-1
713	1	-1
715	1	1
716	1	1
718	-1	1
719	-1	-1
722	1	1
726	1	1
727	1	1
731	-1	-1
740	1	1
745	-1	1
746	1	1
752	-1	1
761	-1	-1
762	1	1
765	-1	-1
766	1	1
767	-1	1
768	1	1
771	1	1
773	1	-1
774	-1	-1
775	-1	-1
776	-1	1
777	-1	-1
778	-1	-1
779	-1	-1
780	1	1
783	-1	-1
790	1	1
793	-1	-1
794	-1	1
795	-1	-1
796	-1	-1
797	1	-1
799	-1	-1
800	1	1
801	1	1
805	1	1
808	1	1
811	1	1
813	1	1
814	1	-1
815	1	1
816	-1	1
817	1	1
818	1	1
819	1	1
820	-1	-1
821	1	1
822	1	1
823	1	1
824	1	1
825	-1	-1
826	1	1
827	-1	-1
828	-1	-1
829	1	1
832	1	1
833	1	1
834	1	1
835	1	1
836	1	1
839	1	1
840	1	1
841	1	1
842	1	1
844	-1	-1
845	-1	-1
846	-1	-1
847	1	1
857	1	1
858	1	1
859	1	-1
860	1	-1
861	-1	-1
863	-1	1
864	-1	1
866	-1	1
867	1	1
868	1	1
869	-1	-1
871	1	1
881	-1	-1
883	1	1
887	1	1
890	1	1
891	1	1
892	1	1
894	1	-1
896	1	1
898	1	1
899	1	1
900	1	1
901	1	1
902	1	1
904	-1	1
905	1	1
908	1	1
914	1	1
915	-1	-1
916	-1	-1
917	-1	-1
919	-1	-1
920	-1	-1
921	-1	-1
922	-1	-1
923	-1	-1
925	-1	1
926	-1	-1
928	1	1
930	-1	1
931	-1	-1
932	-1	-1
933	-1	-1
940	-1	-1
941	1	1
942	-1	-1
943	-1	-1
945	-1	-1
947	1	1
948	-1	-1
952	-1	1
953	-1	-1
958	1	1
960	1	1
961	1	1
962	-1	-1
963	1	1
965	1	1
966	1	1
967	1	1
968	-1	1
969	-1	-1
972	-1	-1
973	-1	1
974	-1	-1
975	1	1
977	1	1
983	1	1
984	1	1
988	1	1
990	1	1
991	1	1
993	1	1
994	1	1
995	1	1
996	1	1
997	1	1
998	1	1
999	-1	1
1000	1	1
1001	-1	-1
1003	-1	-1
1004	1	-1
1007	-1	-1
1008	1	1
1012	1	-1
1014	1	1
1015	-1	1
1017	1	1
1018	1	1
1019	1	1
1020	1	1
1021	1	1
1022	1	1
1024	1	1
1025	1	1
1026	1	1
1027	1	1
1028	1	-1
1029	1	-1
1030	1	-1
1031	1	1
1032	1	-1
1033	1	1
1039	1	1
1044	-1	-1
1045	-1	-1
1046	-1	-1
1047	1	1
1050	-1	1
1051	1	1
1052	1	1
1053	-1	-1
1054	1	1
1058	1	1
1059	1	1
1062	1	1
1066	-1	1
1068	1	-1
1070	1	1
1072	1	1
1073	1	1
1075	1	1
1080	-1	-1
1081	-1	-1
1084	1	1
1101	-1	-1
1103	-1	-1
1104	1	1
1105	1	1
1106	1	1
1107	1	1
1108	1	1
1111	1	1
1113	-1	-1
1114	1	1
1119	1	1
1120	1	1
1121	1	1
1122	1	1
1123	1	1
1124	-1	1
1128	-1	-1
1129	1	-1
1131	-1	-1
1141	-1	-1
1145	1	1
1146	-1	1
1147	1	1
1152	1	1
1153	1	1
1154	1	1
1158	-1	-1
1163	1	1
1164	1	1
1173	1	1
1174	1	1
1175	1	1
1176	1	1
1180	-1	-1
1182	1	1
1185	1	1
1191	1	1
1192	1	1
1195	1	1
1196	1	1
1198	1	1
1201	1	1
1203	1	1
1207	1	1
1208	-1	-1
1209	1	1
1211	1	1
1212	1	1
1213	1	1
1230	-1	-1
1232	-1	-1
1233	-1	-1
1234	-1	-1
1241	-1	1
1258	1	-1
1263	1	-1
1264	1	-1
1265	1	1
1266	1	1
1267	1	1
1268	-1	-1
1270	-1	1
1271	-1	1
1272	-1	1
1277	1	1
1278	1	-1
1280	-1	-1
1281	1	-1
1284	1	1
1285	-1	1
1286	-1	1
1287	1	1
1288	1	1
1290	1	1
1293	1	-1
1294	1	1
1295	1	-1
1297	-1	-1
1298	1	1
1300	-1	-1
1301	1	-1
1302	1	1
1303	1	1
1305	1	-1
1306	1	-1
1307	1	-1
1308	-1	-1
1310	-1	-1
1314	1	1
1315	1	1
1317	1	1
1318	1	1
1325	1	-1
1326	-1	1
1327	1	1
1329	1	1
1349	1	1
1351	1	1
1353	1	1
1356	-1	1
1357	-1	-1
1358	-1	1
1360	-1	-1
1362	1	1
1364	-1	-1
1365	-1	-1
1366	-1	-1
1373	1	1
1374	1	1
1375	-1	1
1376	1	1
1382	1	1
1384	1	1
1385	1	1
1386	1	1
1387	1	1
1389	1	1
1390	1	1
1392	-1	-1
1397	1	1
1398	1	1
1399	1	1
1400	1	1
1404	-1	-1
1406	-1	-1
1407	1	1
1408	-1	-1
1410	1	-1
1412	-1	-1
1419	-1	-1
1420	-1	1
1421	-1	-1
1427	-1	-1
1431	1	1
1432	1	1
1435	1	1
1436	1	-1
1437	-1	-1
1438	-1	-1
1439	-1	-1
1440	-1	-1
1441	1	-1
1442	-1	-1
1443	-1	-1
1444	-1	-1
1445	1	1
1446	-1	-1
1447	-1	1
1448	-1	-1
1452	1	1
1453	1	1
1454	1	1
1455	1	1
1456	1	1
1457	1	1
1459	1	1
1460	1	1
1464	1	-1
1468	1	1
1479	1	1
1482	-1	1
1487	1	1
1488	1	1
1489	1	-1
1490	1	1
1493	-1	-1
1499	1	1
1500	1	1
1501	-1	-1
1506	1	1
1509	1	1
1510	1	1
1513	1	1
1514	1	1
1520	1	1
1521	-1	-1
1523	1	1
1524	-1	1
1536	-1	1
1537	1	1
1540	1	1
1543	-1	-1
1545	1	1
1548	1	1
1549	1	-1
1555	-1	-1
1565	1	-1
1571	-1	-1
1573	-1	1
1580	-1	-1
1581	-1	-1
1582	1	-1
1583	-1	1
1586	1	1
1600	1	1
1601	1	1
1602	-1	-1
1604	1	1
1605	1	1
1606	1	1
1607	-1	-1
1608	-1	-1
1612	1	1
1613	1	1
1615	1	1
1616	1	1
1618	-1	-1
1621	-1	-1
1627	1	1
1629	1	1
1630	-1	-1
1633	1	1
1634	1	1
1638	-1	1
1639	1	1
1641	-1	-1
1642	1	1
1643	1	1
1644	-1	1
1647	1	1
1649	1	1
1650	1	1
1653	1	1
1654	1	1
1655	1	1
1656	1	1
1657	1	1
1659	1	1
1660	1	1
1662	1	1
1663	1	1
1665	1	1
1671	-1	-1
1672	-1	1
1674	-1	-1
1677	1	-1
1678	1	1
1690	1	1
1716	1	1
1718	1	1
1729	1	1
1731	-1	-1
1734	1	1
1735	1	1
1737	1	1
1738	1	1
1739	1	1
1740	-1	-1
1741	1	1
1742	1	1
1743	1	1
1745	-1	1
1746	-1	-1
1747	-1	-1
1749	-1	-1
1755	1	1
1756	1	-1
1759	-1	1
1760	1	1
1761	-1	-1
1768	-1	-1
1770	-1	-1
1775	1	1
1776	-1	-1
1785	1	1
1786	1	1
1787	1	1
1788	1	1
1789	1	1
1793	1	1
1795	-1	-1
1796	1	1
1798	1	1
1806	1	1
1808	1	1
1809	1	1
1810	1	1
1811	-1	-1
1812	-1	-1
1813	1	1
1814	-1	-1
1815	-1	-1
1820	1	1
1821	1	-1
1822	1	1
1825	-1	1
1826	-1	-1
1827	1	1
1828	-1	-1
1830	1	-1
1831	1	1
1832	1	1
1834	1	1
1836	1	1
1837	1	-1
1838	-1	-1
1839	1	-1
1840	-1	-1
1842	-1	-1
1843	1	1
1844	-1	-1
1845	1	1
1846	-1	1
1847	1	1
1848	1	1
1849	1	1
1850	1	-1
1852	1	1
1854	1	1
1855	1	1
1856	1	1
1857	1	1
1859	1	1
1869	1	1
1870	1	1
1871	1	1
1874	1	1
1875	-1	1
1876	1	1
1877	1	1
1893	1	1
1894	1	1
1901	1	-1
1902	1	1
1906	1	1
1907	-1	-1
1908	-1	1
1909	1	-1
1910	1	-1
1911	1	1
1912	1	1
1915	1	1
1917	1	1
1933	1	1
1936	1	1
1937	1	1
1938	1	1
1942	-1	1
1943	-1	-1
1944	-1	-1
1945	1	1
1946	1	1
1947	-1	-1
1948	1	1
1949	-1	-1
1950	1	1
1952	1	1
1956	1	1
1958	1	1
1959	-1	-1
1960	1	-1
1961	-1	-1
1965	1	1
1969	1	1
1973	1	1
1974	1	1
1975	1	1
1977	1	1
1978	1	1
1979	1	1
1981	1	1
1982	1	1
1983	1	1
1984	1	1
1993	-1	-1
1994	1	1
1995	-1	-1
1996	-1	-1
1998	1	1
1999	-1	1
2000	1	1
2001	-1	-1
2002	1	1
2004	1	1
2005	1	1
2006	-1	-1
2009	1	1
2011	1	1
2012	1	1
2014	1	1
2016	-1	-1
2017	1	1
2018	-1	-1
2019	-1	1
2020	-1	1
2022	1	1
2023	1	1
2026	1	1
2027	1	1
2029	1	1
2030	1	1
2033	1	1
2034	1	1
2035	-1	1
2036	1	1
2038	-1	-1
2039	1	1
2041	-1	-1
2042	-1	-1
2043	1	-1
2044	1	1
2045	-1	1
2046	1	1
2047	-1	-1
2048	1	1
2049	1	1
2050	1	1
2051	1	1
2057	1	1
2058	1	1
2059	1	1
2060	1	1
2064	1	1
2065	-1	1
2066	-1	-1
2067	1	1
2068	1	-1
2069	-1	1
2070	1	1
2071	1	1
2074	1	1
2077	1	1
2078	-1	-1
2079	1	1
2081	1	1
2091	1	1
2098	1	1
2099	-1	-1
2100	-1	-1
2101	1	1
2103	-1	-1
2104	-1	-1
2107	1	1
2113	1	1
2114	1	1
2115	1	1
2117	1	1
2118	1	1
2119	1	1
2120	1	1
2123	1	-1
2128	-1	-1
2130	1	1
2131	1	1
2134	-1	-1
2135	1	1
2137	1	1
2138	-1	-1
2139	-1	-1
2140	1	1
2145	1	1
2146	1	1
2147	1	1
2152	1	1
2153	-1	1
2158	-1	1
2159	-1	-1
2161	-1	1
2162	1	1
2165	-1	1
2167	1	-1
2168	-1	-1
2169	1	-1
2170	1	1
2172	-1	-1
2173	-1	-1
2175	1	1
2176	1	1
2177	1	1
2181	1	1
2182	1	1
2185	-1	1
2186	1	1
2187	-1	1
2188	1	1
2189	1	1
2191	1	-1
2192	1	1
2194	1	1
2197	1	1
2199	-1	-1
2201	1	1
2202	1	1
2204	-1	-1
2206	-1	-1
2207	1	1
2208	-1	-1
2209	-1	1
2212	-1	-1
2213	-1	-1
2214	-1	-1
2215	-1	-1
2224	1	1
2237	1	1
2239	1	-1
2241	1	1
2242	-1	-1
2243	1	1
2244	-1	1
2245	1	1
2246	1	-1
2247	1	1
2248	-1	-1
2249	1	1
2250	1	-1
2251	-1	-1
2252	1	-1
2253	-1	-1
2254	1	1
2255	-1	-1
2256	-1	1
2257	-1	-1
2259	-1	-1
2260	1	1
2261	-1	-1
2263	-1	-1
2264	-1	1
2267	1	1
2268	-1	-1
2272	-1	1
2273	1	1
2274	1	1
2275	1	1
2277	1	1
2280	1	1
2281	1	1
2286	1	1
2287	1	1
2288	1	1
2289	1	1
2295	1	1
2296	1	1
2297	1	1
2299	-1	-1
2300	1	-1
2301	-1	-1
2302	-1	-1
2304	-1	1
2305	1	1
2306	-1	-1
2308	-1	-1
2309	1	1
2312	-1	-1
2313	1	-1
2314	1	1
2316	1	1
2318	1	1
2319	1	1
2321	1	1
2322	-1	-1
2323	-1	-1
2324	-1	-1
2326	-1	-1
2327	1	1
2329	1	1
2330	-1	1
2331	1	1
2332	1	1
2335	1	1
2339	1	1
2348	1	1
2353	-1	1
2354	-1	-1
2355	1	1
2356	1	1
2357	1	1
2444	-1	1
2475	1	1
2488	-1	-1
2492	-1	-1
2494	-1	1
2495	1	1
2512	1	1
2515	-1	-1
2516	-1	-1
2517	1	1
2521	1	1
2524	1	1
2529	-1	-1
2530	1	1
2533	-1	1
2534	1	1
2535	1	1
2538	-1	-1
2542	1	1
2547	1	1
2548	1	1
2549	1	1
2554	-1	-1
2556	-1	-1
2557	1	1
2561	-1	-1
2564	-1	1
2565	-1	-1
2566	-1	-1
2569	1	-1
2570	1	1
2571	-1	-1
2572	-1	-1
2580	1	1
2582	1	1
2585	1	1
2588	1	1
2589	1	1
2590	1	1
2592	1	1
2595	1	1
2596	-1	-1
2597	1	1
2617	1	1
2618	1	1
2620	-1	1
2621	1	1
2623	-1	-1
2624	1	1
2625	1	1
2626	-1	-1
2627	1	1
2628	-1	1
2632	1	1
2635	1	1
2637	-1	-1
2638	-1	-1
2641	-1	-1
2647	1	1
2648	1	1
2649	-1	-1
2650	1	1
2651	-1	1
2653	1	1
2657	1	1
2660	-1	-1
2661	1	1
2664	1	1
2668	-1	-1
2670	-1	-1
2672	-1	-1
2673	1	1
2674	1	-1
2676	-1	-1
2677	1	1
2688	-1	-1
2690	1	-1
2693	-1	-1
2694	-1	1
2697	1	1
2700	1	-1
2702	-1	-1
2705	-1	-1
2710	1	-1
2712	-1	-1
2719	-1	-1
2729	1	1
2734	1	1
2735	1	1
2736	1	1
2737	1	-1
2745	1	1
2746	1	1
2762	1	1
2764	1	1
2766	1	1
2767	1	1
2768	1	1
2769	-1	-1
2770	1	1
2771	1	1
2773	1	1
2775	-1	-1
2776	1	1
2778	1	1
2779	-1	-1
2780	-1	-1
2781	1	1
2782	1	1
2783	1	1
2784	-1	-1
2785	1	1
2786	1	1
2790	1	1
2791	1	1
2793	-1	-1
2794	1	1
2796	1	-1
2800	1	1
2801	1	1
2802	1	1
2803	1	1
2804	1	1
2805	1	1
2810	1	1
2812	-1	-1
2813	-1	-1
2819	-1	-1
2820	1	1
2821	1	1
2822	-1	-1
2823	-1	-1
2824	-1	-1
2827	-1	-1
2828	-1	-1
2842	-1	-1
2843	-1	-1
2844	1	1
2848	-1	-1
2850	1	1
2853	-1	-1
2857	-1	-1
2861	1	1
2868	-1	-1
2869	1	1
2870	1	1
2872	1	1
2873	1	1
2874	1	1
2876	1	1
2877	-1	1
2880	-1	-1
2885	1	1
2886	1	1
2887	1	1
2888	-1	1
2889	1	1
2890	-1	-1
2891	-1	-1
2892	-1	-1
2893	-1	-1
2896	1	1
2898	1	-1
2899	-1	-1
2900	-1	-1
2902	-1	-1
2903	1	1
2904	-1	-1
2906	-1	1
2908	1	1
2909	1	1
2911	1	-1
2915	-1	-1
2917	-1	-1
2920	-1	1
2921	-1	1
2925	1	1
2931	1	1
2932	1	1
2934	1	1
2935	1	1
2936	1	1
2937	1	1
2944	1	1
2946	1	1
2949	1	1
2950	1	1
2957	1	1
2958	1	1
2959	1	1
2960	1	1
2962	1	1
2963	1	1
2965	1	1
2966	1	1
2969	1	1
2972	-1	-1
2975	1	1
2976	1	1
2977	-1	-1
2978	-1	-1
2979	1	1
2980	-1	1
2981	-1	-1
2983	1	1
2984	-1	-1
2986	-1	-1
2990	1	1
2995	1	-1
2997	1	1
3000	1	1
3002	-1	-1
3003	1	1
3005	1	1
3006	1	1
3008	-1	-1
3009	-1	-1
3010	-1	-1
3013	-1	-1
3014	1	1
3015	1	1
3017	1	1
3018	-1	-1
3020	1	1
3021	1	1
3024	-1	-1
3026	1	1
3029	1	1
3030	1	1
3032	1	1
3036	-1	-1
3037	1	1
3038	-1	1
3039	-1	-1
3040	-1	-1
3046	-1	-1
3050	-1	-1
3053	-1	-1
3054	1	1
3055	-1	-1
3059	-1	1
3060	-1	-1
3061	-1	-1
3064	1	1
3065	1	1
3066	1	1
3068	1	1
3069	1	1
3077	1	1
3082	1	-1
3083	-1	-1
3084	1	1
3087	1	1
3090	1	-1
3091	1	1
3092	1	1
3094	1	1
3096	1	1
3097	1	1
3099	1	1
3105	1	1
3106	1	1
3131	-1	-1
3145	1	1
3146	1	1
3148	1	1
3149	1	1
3150	1	1
3151	1	1
3156	1	1
3157	1	1
3158	-1	1
3159	1	1
3161	1	1
3162	1	1
3163	1	1
3164	-1	-1
3166	-1	1
3169	-1	1
3170	-1	1
3171	-1	1
3172	-1	-1
3174	-1	1
3175	-1	1
3178	1	1
3181	1	1
3183	1	1
3184	1	1
3187	1	1
3189	1	1
3190	1	1
3191	1	1
3192	1	1
3195	-1	-1
3196	-1	-1
3198	-1	-1
3199	-1	-1
3200	1	1
3201	1	1
3202	1	1
3203	-1	1
3204	1	1
3205	-1	-1
3206	-1	1
3207	-1	-1
3208	-1	-1
3209	-1	1
3211	-1	-1
3212	1	-1
3213	1	1
3214	1	1
3215	1	1
3216	1	1
3217	1	1
3218	1	1
3219	1	1
3221	1	1
3222	-1	-1
3223	1	1
3224	-1	-1
3226	1	1
3227	1	1
3228	-1	1
3229	-1	1
3231	-1	-1
3232	-1	-1
3233	-1	-1
3234	1	1
3235	-1	-1
3236	-1	1
3237	-1	1
3238	-1	-1
3239	-1	-1
3240	-1	-1
3241	1	1
3248	-1	1
3249	-1	-1
3263	-1	-1
3265	1	1
3269	1	1
3270	-1	-1
3275	1	1
3280	1	1
3290	1	-1
3291	-1	-1
3294	1	-1
3295	1	1
3297	1	1
3298	1	1
3299	-1	-1
3300	1	1
3301	1	1
3303	1	1
3304	1	1
3305	-1	-1
3306	1	1
3308	1	1
3309	1	1
3310	-1	-1
3312	1	1
3313	1	1
3315	1	1
3316	-1	-1
3320	1	1
3321	1	1
3326	1	1
3329	1	1
3336	1	1
3337	1	1
3338	1	1
3339	1	1
3340	1	-1
3346	1	-1
3350	-1	-1
3351	-1	1
3355	1	-1
3356	-1	1
3357	-1	-1
3358	-1	-1
3360	-1	-1
3361	-1	-1
3363	-1	-1
3371	1	-1
3373	1	1
3375	-1	-1
3376	1	1
3381	-1	-1
3382	-1	1
3383	1	-1
3385	1	1
3386	1	-1
3394	-1	-1
3397	1	1
3398	1	1
3399	1	1
3400	1	1
3416	1	1
3417	1	1
3419	1	1
3421	1	1
3423	1	1
3428	1	1
3429	-1	-1
3430	1	1
3431	1	1
3433	1	1
3439	-1	-1
3440	-1	-1
3445	-1	-1
3446	1	1
3451	1	1
3454	1	1
3455	1	1
3456	-1	-1
3458	-1	1
3459	1	1
3460	1	1
3475	1	1
3479	-1	-1
3480	1	1
3481	1	1
3482	1	1
3483	-1	-1
3484	-1	1
3486	1	1
3487	1	1
3488	1	-1
3489	1	1
3490	1	1
3491	1	1
3500	-1	-1
3507	-1	-1
3512	-1	-1
3547	-1	1
3551	1	1
3552	-1	-1
3554	1	1
3556	1	1
3557	-1	-1
3558	-1	-1
3559	-1	-1
3560	1	1
3561	1	-1
3562	-1	-1
3563	-1	-1
3565	-1	-1
3566	1	1
3567	-1	-1
3568	-1	-1
3570	1	1
3572	1	1
3574	-1	-1
3575	1	1
3576	1	1
3578	-1	-1
3581	-1	-1
3586	-1	-1
3587	-1	-1
3589	1	1
3593	-1	-1
3594	-1	-1
3595	-1	-1
3596	-1	-1
3597	1	1
3601	1	-1
3603	1	1
3605	-1	-1
3606	-1	1
3608	1	1
3609	1	1
3611	1	1
3614	1	1
3615	1	1
3617	-1	-1
3619	1	1
3621	1	1
3624	1	-1
3625	1	1
3626	1	1
3627	1	-1
3630	-1	-1
3631	1	1
3635	-1	-1
3636	1	1
3638	1	1
3640	1	1
3642	-1	-1
3643	1	1
3645	-1	-1
3654	1	1
3655	1	1
3656	1	1
3659	1	1
3660	1	1
3661	1	1
3663	1	1
3665	-1	-1
3667	1	1
3669	-1	1
3670	-1	-1
3673	1	1
3675	1	1
3676	1	-1
3678	1	1
3679	-1	-1
3682	1	1
3684	-1	1
3685	1	1
3687	-1	-1
3688	1	1
3689	-1	-1
3690	1	-1
3691	-1	1
3692	1	1
3693	1	1
3694	-1	1
3695	-1	-1
3696	1	-1
3697	-1	-1
3698	1	1
3699	1	-1
3702	-1	1
3706	-1	-1
3707	-1	-1
3708	-1	-1
3709	1	1
3710	1	1
3713	1	-1
3716	1	1
3717	1	1
3718	1	1
3720	1	1
3725	1	1
3726	1	1
3727	1	1
3728	1	1
3732	1	1
3735	1	1
3736	-1	-1
3737	-1	-1
3738	-1	-1
3739	-1	-1
3741	-1	-1
3742	1	1
3745	-1	1
3746	-1	-1
3747	-1	-1
3748	-1	-1
3749	-1	1
3750	-1	-1
3751	-1	-1
3752	1	1
3753	1	-1
3754	-1	-1
3757	1	1
3758	-1	-1
3759	1	1
3760	-1	-1
3761	-1	-1
3762	-1	1
3764	1	-1
3765	-1	1
3766	-1	-1
3767	-1	-1
3768	-1	-1
3769	-1	-1
3770	-1	1
3772	1	-1
3773	-1	1
3775	-1	1
3776	1	-1
3777	-1	1
3778	1	1
3780	-1	-1
3781	1	-1
3782	-1	-1
3784	-1	-1
3785	-1	-1
3787	-1	-1
3788	-1	-1
3790	1	1
3791	-1	-1
3792	1	1
3796	1	1
3798	-1	-1
3799	1	1
3801	1	1
3804	-1	-1
3811	-1	1
3814	1	-1
3815	1	1
3818	-1	-1
3821	-1	-1
3822	-1	-1
3823	-1	-1
3832	1	1
3836	1	1
3837	1	1
3838	1	1
3839	1	1
3840	1	1
3842	1	1
3845	1	1
3848	1	-1
3850	-1	-1
3851	-1	1
3855	-1	1
3856	1	1
3857	1	1
3858	1	1
3859	-1	-1
3861	-1	-1
3866	-1	-1
3868	-1	-1
3872	-1	-1
3875	1	1
3880	-1	1
3883	-1	-1
3895	1	1
3897	-1	-1
3898	-1	1
3903	1	1
3906	-1	-1
3908	1	-1
3910	1	-1
3911	1	1
3912	1	1
3913	1	1
3914	-1	1
3915	1	1
3918	-1	1
3925	1	1
3927	1	1
3930	1	1
3931	1	-1
3932	-1	-1
3934	-1	1
3936	-1	-1
3937	-1	-1
3939	1	1
3945	1	1
3950	-1	-1
3952	-1	-1
3953	1	1
3956	1	1
3958	1	1
3959	1	1
3960	-1	1
3963	-1	-1
3964	1	1
3965	-1	-1
3972	-1	-1
3975	-1	-1
3976	1	1
3977	1	1
3978	1	1
3980	1	1
3981	1	1
3982	-1	-1
3983	1	1
3984	1	1
3985	1	1
3987	1	1
3990	-1	-1
3991	-1	-1
3993	1	1
3995	1	1
3998	1	1
4000	1	1
4001	1	1
4004	-1	-1
4005	-1	-1
4008	1	1
4009	-1	-1
4010	-1	-1
4012	1	1
4015	1	-1
4016	1	-1
4017	1	1
4023	-1	-1
4026	1	1
4033	-1	-1
4034	1	1
4035	1	-1
4036	-1	-1
4037	1	1
4040	1	1
4041	-1	-1
4045	1	-1
4046	-1	-1
4049	-1	-1
4050	1	1
4052	1	1
4053	1	1
4054	1	1
4058	-1	-1
4060	1	-1
4063	-1	-1
4066	-1	-1
4067	1	1
4068	-1	-1
4069	-1	-1
4070	-1	-1
4071	1	1
4077	1	1
4081	1	-1
4082	1	1
4085	1	1
4086	1	1
4087	1	1
4088	1	1
4089	1	1
4090	1	1
4091	1	1
4092	1	1
4093	1	1
4094	-1	-1
4099	-1	-1
4121	1	-1
4122	1	1
4123	1	1
4125	1	1
4128	-1	1
4129	-1	-1
4130	1	1
4131	1	1
4133	1	1
4134	1	1
4137	-1	-1
4139	-1	1
4140	1	1
4141	1	1
4144	1	1
4145	-1	-1
4146	-1	-1
4149	1	1
4150	1	1
4151	1	1
4152	1	1
4154	1	1
4155	-1	1
4160	-1	1
4162	1	1
4163	1	1
4166	-1	-1
4168	-1	-1
4170	1	1
4171	1	1
4172	1	1
4173	1	1
4174	1	1
4175	1	1
4176	1	1
4179	1	1
4185	-1	-1
4188	-1	-1
4189	1	1
4190	1	1
4192	1	-1
4193	1	1
4194	1	1
4204	1	1
4205	1	1
4208	1	-1
4209	1	1
4211	1	1
4212	1	1
4214	1	1
4215	1	-1
4216	1	1
4217	1	1
4218	1	1
4222	-1	-1
4223	-1	-1
4225	-1	-1
4233	1	1
4234	1	1
4237	1	-1
4239	1	-1
4240	1	1
4242	1	1
4248	-1	-1
4254	1	1
4255	1	1
4256	-1	-1
4257	1	1
4259	1	1
4261	-1	-1
4283	1	1
4284	-1	-1
4286	1	1
4288	1	1
4291	1	1
4293	1	1
4294	-1	-1
4295	1	1
4296	1	1
4297	1	1
4300	1	1
4301	-1	1
4302	1	1
4303	1	1
4306	1	-1
4308	-1	-1
4311	-1	-1
4312	1	-1
4313	1	1
4314	1	-1
4316	1	1
4318	1	1
4320	1	-1
4321	1	-1
4322	-1	-1
4323	1	1
4324	-1	-1
4325	1	-1
4326	1	1
4327	1	1
4329	1	1
4330	1	1
4331	1	1
4332	-1	-1
4335	1	1
4336	-1	-1
4342	1	1
4343	1	1
4352	-1	-1
4353	-1	-1
4355	1	1
4356	1	1
4358	1	1
4359	1	1
4360	-1	-1
4361	1	1
4430	1	1
4435	-1	-1
4436	1	1
4439	-1	1
4440	-1	-1
4478	1	1
4482	1	1
4485	1	1
4486	-1	1
4487	1	1
4488	1	1
4493	1	1
4502	1	1
4504	1	-1
4515	-1	1
4522	1	1
4524	1	1
4580	1	1
4582	1	1
4585	-1	-1
4591	1	1
4593	-1	-1
4601	1	1
4602	-1	-1
4604	-1	-1
4605	-1	1
4606	-1	-1
4607	-1	-1
4608	-1	-1
4609	1	1
4610	1	1
4613	-1	-1
4615	1	1
4616	1	1
4617	-1	-1
4618	-1	-1
4619	-1	-1
4620	1	1
4621	-1	-1
4622	-1	-1
4625	-1	-1
4626	-1	-1
4627	1	1
4628	1	1
4629	-1	-1
4632	-1	-1
4633	-1	-1
4634	1	1
4637	1	1
4638	1	1
4640	1	1
4641	1	1
4642	-1	1
4643	1	1
4646	1	1
4651	1	1
4653	-1	-1
4654	-1	-1
4656	-1	-1
4659	1	1
4660	1	1
4661	-1	-1
4665	1	1
4666	1	1
4670	1	1
4671	-1	-1
4674	-1	1
4675	1	-1
[truncated: 7,074 more rows]
