# Supplementary material for: Control of Asymmetric Hopfield Networks and Application to Cancer Attractors
Source: PLoS One. 2014 Aug 29;9(8):e105842. doi: 10.1371/journal.pone.0105842 (PMC4149479; doi:10.1371/journal.pone.0105842)
Supplement: Table S4 — B cell network. The column labeled “Source EzID” contains the Entrez IDs of transcription factors and kinases, and “Target EzID” contains the Entrez IDs of the genes targeted by the transcription factor or kinase to its left. (TXT) [file pone.0105842.s004.txt]

Source EzID	Target EzID
9	8260
16	3326
19	3290
19	5360
19	6640
19	6645
19	7074
19	8572
19	8772
19	9826
19	51678
25	207
25	472
25	983
25	1869
25	2185
25	3320
25	3718
25	4067
25	4214
25	4296
25	5062
25	5294
25	5586
25	5591
25	5599
25	5608
25	5781
25	5792
25	6416
25	6464
25	6654
25	7408
25	7409
25	7514
25	7531
25	8440
25	11183
25	23636
25	55968
29	6453
29	7409
29	7410
29	8874
29	9459
29	23268
29	50618
31	672
37	999
54	6696
59	1072
59	1387
59	1773
59	2033
59	6640
59	10575
59	22948
81	999
81	2934
81	3688
81	4739
81	5777
81	5781
81	7430
81	9124
81	9712
81	10096
86	2130
86	4609
86	5430
86	5902
86	5970
86	6595
86	6597
86	6598
86	6599
86	6601
86	6602
86	6605
86	6944
86	8295
86	8607
86	8815
86	9643
86	10467
86	10856
86	10902
86	54556
86	57634
87	1465
87	1495
87	2203
87	3326
87	4026
87	5310
87	5338
87	5770
87	5777
87	7414
87	7791
87	8851
87	9124
87	9618
87	10611
87	26136
91	156
91	818
91	2260
91	2870
91	3654
91	4088
91	5170
91	7043
91	7048
91	10902
94	657
94	2022
94	2035
94	4053
94	4086
94	4087
94	4088
94	4090
94	4092
94	6885
100	2885
100	2908
102	1839
102	2530
102	2885
102	5921
102	7076
102	27299
109	2773
109	2778
113	2773
113	2778
118	119
118	476
118	801
118	836
118	3399
119	118
119	801
133	3075
133	4311
133	10268
142	328
142	596
142	834
142	836
142	840
142	1026
142	1058
142	3002
142	4605
142	4790
142	4869
142	5111
142	5422
142	5451
142	5914
142	5970
142	6256
142	7150
142	7157
142	7520
142	9184
142	10001
142	10038
142	10039
142	10432
142	23054
142	23075
142	140890
143	4363
143	7040
143	9961
154	163
154	409
154	2767
154	2769
154	2885
154	3553
154	6464
154	9368
156	91
156	157
156	472
156	613
156	818
156	1901
156	2260
156	2869
156	2870
156	3275
156	3480
156	3718
156	5170
156	5586
156	5594
156	10188
156	51517
157	156
161	163
161	274
161	1174
161	1175
161	2060
161	6464
161	8943
161	10928
163	154
163	161
163	1175
163	4089
163	9685
163	27229
164	1174
164	8905
164	9135
164	9685
165	4214
165	6929
165	7421
165	8848
166	2960
166	5451
166	5970
166	7088
166	7090
178	4088
178	5564
182	3714
182	3911
182	4242
182	4854
182	5270
182	5742
182	7422
191	2193
191	10797
191	54205
196	72
196	87
196	217
196	308
196	355
196	369
196	405
196	406
196	445
196	513
196	526
196	597
196	644
196	716
196	883
196	915
196	994
196	1027
196	1051
196	1052
196	1116
196	1316
196	1385
196	1439
196	1512
196	1524
196	1545
196	1594
196	1612
196	1632
196	1676
196	1719
196	1756
196	1843
196	1845
196	2033
196	2181
196	2222
196	2354
196	2512
196	2633
196	2643
196	2669
196	2710
196	2720
196	2778
196	2788
196	2908
196	2934
196	2959
196	3003
196	3005
196	3156
196	3159
196	3320
196	3383
196	3384
196	3459
196	3554
196	3607
196	3620
196	3685
196	3702
196	3716
196	3717
196	3725
196	3726
196	3727
196	4005
196	4017
196	4048
196	4065
196	4430
196	4609
196	4642
196	4664
196	4700
196	4782
196	4809
196	4814
196	5066
196	5093
196	5243
196	5244
196	5359
196	5371
196	5452
196	5467
196	5515
196	5532
196	5573
196	5583
196	5770
196	5781
196	5795
196	5861
196	5873
196	5925
196	5954
196	5970
196	5996
196	6001
196	6125
196	6146
196	6191
196	6210
196	6232
196	6253
196	6256
196	6301
196	6385
196	6386
196	6431
196	6597
196	6624
196	6648
196	6653
196	6773
196	6787
196	6789
196	6874
196	6878
196	7019
196	7048
196	7052
196	7083
196	7097
196	7107
196	7157
196	7262
196	7412
196	7514
196	7536
196	7593
196	7791
196	7818
196	7916
196	8204
196	8405
196	8546
196	8629
196	8648
196	8651
196	8676
196	8682
196	8837
196	8874
196	9047
196	9049
196	9131
196	9338
196	9444
196	9612
196	9638
196	9814
196	9839
196	10155
196	10198
196	10268
196	10322
196	10499
196	10563
196	10924
196	10943
196	10946
196	11221
196	22883
196	22897
196	23119
196	23136
196	23149
196	23176
196	23191
196	23199
196	23387
196	23435
196	23613
196	23645
196	25841
196	25849
196	25978
196	26240
196	27074
196	27299
196	27347
196	51176
196	54103
196	55174
196	55643
196	57493
196	58497
196	79621
196	81855
196	115210
196	221750
196	260290
196	439920
199	301
199	3936
203	2274
207	25
207	382
207	409
207	595
207	613
207	998
207	1793
207	1794
207	2017
207	2632
207	2664
207	2885
207	3480
207	3984
207	3985
207	4049
207	4214
207	4216
207	4688
207	5062
207	5294
207	5296
207	5329
207	5467
207	5594
207	5599
207	5603
207	5604
207	5747
207	5829
207	6093
207	6446
207	6464
207	6654
207	7074
207	7175
207	7409
207	7454
207	8503
207	8569
207	8660
207	8826
207	8874
207	10000
207	10298
207	10519
207	10988
207	11113
207	11135
207	11214
207	23043
208	207
208	598
208	842
208	1026
208	1027
208	1326
208	2308
208	3551
208	3611
208	4790
208	4791
208	5294
208	5515
208	5728
208	5970
208	6416
208	10000
214	923
226	1653
226	2597
226	3326
226	4967
226	5162
226	5338
226	7052
226	7167
226	8655
226	9114
226	203070
230	5338
240	241
240	2885
240	9392
241	240
267	2821
267	7322
267	7415
274	25
274	161
274	1785
274	3897
274	4035
274	4609
274	4763
274	5338
274	5906
274	6311
274	6494
274	6654
274	8723
274	54453
286	960
286	3710
286	3897
286	6709
286	7074
288	1756
288	2317
288	3708
288	5295
288	5339
291	581
291	664
291	2908
291	3329
291	4792
291	5481
291	10105
293	10397
301	199
301	6282
301	6717
301	7052
302	634
302	1508
302	2885
302	4267
302	5245
302	5327
302	6275
302	6281
302	10434
308	3460
308	3693
309	1380
309	5921
309	7163
310	6281
310	6717
310	10016
311	6717
311	10016
323	334
323	351
323	667
323	4089
323	4643
323	4647
323	4650
323	23499
324	830
324	891
324	920
324	990
324	991
324	999
324	1029
324	1487
324	1499
324	3728
324	4174
324	4436
324	4690
324	5515
324	5707
324	5783
324	5971
324	6477
324	6774
324	7124
324	7409
324	7514
324	8379
324	8826
324	9232
324	10155
324	10393
324	10484
324	10534
324	10907
324	22919
324	22920
328	142
328	2033
328	2237
328	3001
328	3065
328	3148
328	3191
328	3303
328	4830
328	4968
328	5111
328	5423
328	6418
328	6996
328	7157
328	7295
328	7329
328	8125
328	9232
330	834
330	836
330	840
330	842
330	958
330	2935
330	7185
330	27429
332	836
332	840
332	842
332	891
332	3320
332	5921
332	7157
332	27429
334	207
334	323
334	5621
334	10307
341	348
344	4023
347	3290
347	3953
348	341
348	351
348	949
348	1071
348	1281
348	1462
348	1508
348	3949
348	4023
348	4035
348	4524
348	5360
348	5621
348	6653
351	25
351	323
351	348
351	642
351	811
351	836
351	837
351	841
351	857
351	961
351	1191
351	1278
351	1282
351	1284
351	1285
351	1410
351	1509
351	1718
351	2033
351	2192
351	2597
351	2885
351	2934
351	3028
351	3163
351	3309
351	3320
351	3339
351	3416
351	3553
351	3831
351	4035
351	4311
351	4502
351	4627
351	4763
351	4905
351	5327
351	5478
351	5621
351	5663
351	5664
351	5829
351	5868
351	6464
351	6709
351	6812
351	7040
351	7094
351	7159
351	7345
351	7450
351	7534
351	8650
351	8883
351	9445
351	10134
351	10211
351	10307
351	10513
351	27429
351	83941
351	203070
353	3251
353	5471
353	5631
353	5634
353	5635
353	5636
353	7372
354	2057
354	2335
354	3486
354	5176
354	5265
354	23166
355	356
355	801
355	808
355	841
355	843
355	961
355	3459
355	5272
355	5777
355	5783
355	5906
355	7132
355	7157
355	7318
355	7329
355	7341
355	7430
355	8717
355	8743
355	8772
355	8795
355	10016
355	10116
356	355
356	841
356	843
356	920
356	925
356	1756
356	2335
356	2885
356	3164
356	4297
356	4316
356	4690
356	5295
356	5300
356	5783
356	5970
356	7124
356	7430
356	8772
356	10016
356	10750
356	11252
356	23048
356	55660
358	717
360	5338
369	3845
369	4893
369	5159
369	5605
369	5906
369	6714
369	6793
369	25865
372	1314
372	9276
373	382
373	2669
373	9266
373	9267
381	8394
381	23647
382	373
382	409
382	528
382	1029
382	2035
382	2037
382	2665
382	2909
382	4690
382	5337
382	5829
382	5879
382	5898
382	8394
382	8440
382	8546
382	8565
382	8615
382	8826
382	8943
382	9266
382	9744
382	10928
382	23136
382	23396
382	23527
382	23647
387	388
387	390
387	391
387	392
387	393
387	394
387	396
387	397
387	857
387	998
387	1793
387	2316
387	2664
387	2909
387	3303
387	3383
387	3708
387	4659
387	5147
387	5335
387	5337
387	5338
387	5341
387	5829
387	5879
387	5906
387	5910
387	5923
387	5962
387	7052
387	7132
387	7409
387	7410
387	7430
387	9181
387	9600
387	9826
387	10567
387	11214
387	23002
387	23370
387	23463
387	23616
387	30851
387	200730
388	387
388	2339
388	2664
388	5147
388	5551
388	23433
388	55109
390	387
390	394
390	2664
391	387
391	392
391	393
391	394
391	396
391	397
391	998
391	1793
391	4086
391	4089
391	5337
391	7409
391	7410
391	7454
391	9844
391	10788
391	23647
391	30851
392	387
392	391
392	393
392	663
392	998
392	5295
392	5781
392	5880
392	5921
392	7277
392	7454
392	8887
392	9322
393	387
393	391
393	392
393	394
393	4893
393	5338
393	30851
394	387
394	390
394	391
394	393
394	3678
394	3688
394	5921
394	7070
394	26469
396	387
396	391
396	998
396	5879
396	5880
396	5962
396	7409
397	387
397	391
397	399
397	836
397	998
397	5879
397	5880
397	7409
397	7430
399	397
399	2664
399	11059
400	2800
400	2803
400	9114
402	403
402	5147
402	6904
402	9094
402	23568
403	402
403	5147
403	6102
403	7846
403	23568
405	19
405	31
405	51
405	91
405	156
405	196
405	467
405	596
405	657
405	1017
405	1019
405	1020
405	1314
405	1389
405	1399
405	1432
405	1459
405	1666
405	1773
405	1798
405	1875
405	2033
405	2034
405	2035
405	2590
405	2673
405	2733
405	2760
405	2799
405	2959
405	3030
405	3140
405	3159
405	3320
405	3727
405	4329
405	4524
405	4609
405	4641
405	4775
405	4830
405	4942
405	5209
405	5218
405	5243
405	5252
405	5272
405	5279
405	5291
405	5293
405	5371
405	5494
405	5536
405	5576
405	5591
405	5906
405	5935
405	6009
405	6251
405	6434
405	6483
405	6745
405	6789
405	7048
405	7157
405	7172
405	7273
405	7314
405	7329
405	7341
405	7422
405	7798
405	8227
405	8454
405	8573
405	8648
405	9049
405	9063
405	9181
405	9321
405	9570
405	9575
405	9612
405	9779
405	9814
405	10109
405	10238
405	10277
405	10489
405	10499
405	10618
405	10943
405	11046
405	11221
405	11277
405	11346
405	23049
405	23224
405	23633
405	23765
405	26993
405	27350
405	29072
405	55109
405	58497
405	64771
405	79073
405	92170
405	140890
405	222660
406	196
406	1407
406	2034
406	3320
406	8864
406	9575
409	154
409	382
409	2316
409	4792
409	5724
409	7852
409	9266
445	369
445	1039
463	4602
463	6347
463	10062
463	10401
463	11221
463	28951
463	55660
466	25
466	128
466	378
466	382
466	672
466	983
466	991
466	1062
466	1070
466	1385
466	1387
466	1390
466	1399
466	2033
466	2353
466	2483
466	2551
466	2553
466	2665
466	3384
466	3428
466	3676
466	3725
466	4076
466	4088
466	4089
466	4214
466	4999
466	5329
466	5557
466	5983
466	6416
466	6500
466	6667
466	6688
466	6745
466	6790
466	6883
466	7095
466	7112
466	8559
466	8615
466	8886
466	9135
466	9156
466	9166
466	9360
466	9910
466	9989
466	10111
466	10138
466	10914
466	10944
466	11051
466	11130
466	11196
466	11212
466	11235
466	22926
466	22930
466	23710
466	25814
466	25842
466	25878
466	26135
466	27314
466	27338
466	29889
466	30851
466	51406
466	55109
466	55174
466	55568
466	81542
467	595
467	687
467	939
467	983
467	1026
467	1236
467	1385
467	1846
467	1847
467	1875
467	2353
467	2355
467	2769
467	2833
467	3006
467	3308
467	3383
467	3475
467	3663
467	4052
467	4088
467	4783
467	4790
467	4864
467	5048
467	5218
467	5527
467	5877
467	5954
467	5970
467	5996
467	6256
467	6683
467	7014
467	7128
467	7157
467	7262
467	7332
467	7525
467	7696
467	8764
467	8870
467	9049
467	9841
467	11240
467	22936
467	23764
467	25842
467	25976
467	27347
467	28951
467	55719
467	56339
467	58528
467	83759
467	171020
471	1503
471	2618
471	3376
471	3615
471	4522
471	5198
471	8833
471	10606
471	22948
472	25
472	142
472	156
472	163
472	274
472	637
472	902
472	983
472	1017
472	1453
472	5371
472	6197
472	7428
472	23049
472	27030
473	1643
473	2157
473	3065
473	5970
473	6597
476	118
476	486
476	1072
476	10397
476	51606
486	476
488	596
488	811
488	3667
488	8660
489	3667
490	801
509	513
509	518
509	523
509	528
509	539
509	51382
513	509
513	518
513	539
518	509
518	513
518	522
518	539
518	9551
522	518
522	9551
523	509
523	526
523	527
523	528
523	533
523	535
523	7284
523	9114
523	9296
523	51382
526	523
526	527
526	528
526	533
526	1743
526	3419
526	4967
526	5162
526	5250
526	7419
526	9114
526	9218
526	9276
526	9296
526	10484
526	51382
526	51606
527	523
527	526
527	528
527	533
527	535
527	9114
527	9296
527	51382
528	382
528	509
528	523
528	526
528	527
528	533
528	535
528	9114
528	9296
528	51382
533	523
533	526
533	527
533	528
533	535
533	9114
533	9296
533	51382
535	523
535	527
535	528
535	533
535	9114
535	9296
535	51382
539	509
539	513
539	518
545	637
545	901
545	1029
545	2965
545	4292
545	5925
545	5965
545	6117
545	8243
545	9134
567	811
567	909
567	912
567	925
567	972
567	2217
567	3122
567	3133
567	3134
567	6890
567	7037
571	102
571	613
571	663
571	883
571	1459
571	1983
571	2803
571	4067
571	4201
571	4929
571	5277
571	5621
571	6421
571	6944
571	7064
571	7090
571	7326
571	7390
571	8364
571	8780
571	9595
571	9603
571	9818
571	9921
571	10049
571	10208
571	10980
571	22841
571	23011
571	23200
571	23499
571	23598
571	23673
571	25828
571	25976
571	25977
571	26959
571	29901
571	50618
571	55818
571	57515
571	84759
571	91746
571	200580
571	204850
573	596
573	598
573	1839
573	2908
573	3303
573	3308
573	5707
573	5914
573	5925
573	6477
573	7421
573	23645
578	581
578	596
578	597
578	598
578	637
578	3329
578	4170
578	7157
578	7416
578	7417
578	10018
580	602
580	672
580	1477
580	1785
580	2130
580	3665
580	4436
580	5111
580	5296
580	5430
580	5451
580	5663
580	5932
580	7157
580	7533
580	9656
580	10915
580	11065
581	291
581	578
581	596
581	597
581	598
581	599
581	637
581	638
581	664
581	665
581	823
581	1191
581	1410
581	1869
581	2810
581	4170
581	5366
581	7157
581	7416
581	7417
581	8718
581	8739
581	8837
581	9131
581	10018
581	10971
586	4609
593	594
594	593
595	672
595	801
595	861
595	894
595	896
595	898
595	1026
595	1027
595	1029
595	1104
595	1316
595	1499
595	1869
595	1871
595	2033
595	3065
595	3429
595	3516
595	3720
595	4176
595	4605
595	4998
595	5111
595	5300
595	5500
595	5925
595	5933
595	5981
595	6502
595	6598
595	6667
595	6774
595	6872
595	8202
595	8453
595	8454
595	8648
595	8850
595	9221
595	9734
595	9988
595	10270
595	10534
595	25793
596	142
596	488
596	573
596	578
596	581
596	598
596	637
596	638
596	662
596	663
596	664
596	665
596	836
596	841
596	1374
596	3164
596	3265
596	3303
596	3708
596	3845
596	4893
596	5300
596	5366
596	5500
596	5515
596	5621
596	5663
596	5883
596	6009
596	6237
596	6647
596	7009
596	7157
596	7159
596	7536
596	8739
596	9445
596	9774
596	9804
596	10018
596	10134
596	23770
596	54205
596	57142
597	578
597	581
597	637
597	638
597	823
597	2885
597	5366
597	8739
597	10018
598	573
598	578
598	581
598	596
598	599
598	637
598	638
598	662
598	664
598	665
598	823
598	834
598	836
598	841
598	842
598	1410
598	3667
598	5366
598	5663
598	5664
598	5883
598	7009
598	7157
598	7416
598	8660
598	8738
598	8739
598	8772
598	8837
598	9774
598	10018
598	10134
598	10572
598	23770
598	54205
598	57142
599	581
599	598
599	637
599	638
599	5366
599	8739
599	10018
602	580
602	1387
602	1499
602	2353
602	2958
602	2959
602	3065
602	3725
602	4790
602	4791
602	6256
602	6464
602	8648
602	8874
602	8915
602	9367
602	10013
602	10856
602	10987
602	11168
604	53
604	97
604	240
604	373
604	392
604	399
604	472
604	533
604	573
604	643
604	823
604	862
604	892
604	952
604	963
604	970
604	972
604	989
604	991
604	1022
604	1108
604	1161
604	1163
604	1316
604	1351
604	1385
604	1457
604	1628
604	1655
604	1871
604	1890
604	1915
604	1997
604	2000
604	2033
604	2073
604	2208
604	2271
604	2289
604	2313
604	2334
604	2342
604	2483
604	2512
604	2870
604	2909
604	2965
604	2976
604	3181
604	3184
604	3241
604	3422
604	3662
604	3705
604	3725
604	3726
604	3727
604	3915
604	3930
604	3939
604	3949
604	4012
604	4088
604	4152
604	4194
604	4208
604	4292
604	4297
604	4616
604	4650
604	4659
604	4686
604	4694
604	4839
604	4976
604	4998
604	5050
604	5101
604	5134
604	5216
604	5281
604	5292
604	5467
604	5589
604	5594
604	5693
604	5698
604	5709
604	5926
604	5982
604	6185
604	6433
604	6453
604	6464
604	6478
604	6518
604	6667
604	6890
604	6892
604	6897
604	7009
604	7050
604	7094
604	7184
604	7314
604	7355
604	7409
604	7528
604	7551
604	7706
604	7709
604	7737
604	7852
604	7993
604	8289
604	8402
604	8495
604	8527
604	8546
604	8565
604	8613
604	8621
604	8815
604	8875
604	8896
604	8992
604	9125
604	9170
604	9315
604	9360
604	9425
604	9448
604	9517
604	9535
604	9601
604	9612
604	9631
604	9694
604	9702
604	9734
604	9757
604	9759
604	9810
604	9882
604	10062
604	10235
604	10269
604	10299
604	10370
604	10464
604	10488
604	10623
604	10735
604	10750
604	10778
604	10782
604	10788
604	10923
604	10939
604	10972
604	10983
604	11193
604	11200
604	11333
604	11339
604	11340
604	22862
604	22868
604	22884
604	22887
604	22992
604	23013
604	23097
604	23137
604	23162
604	23180
604	23196
604	23210
604	23215
604	23421
604	23433
604	23443
604	23523
604	23534
604	23568
604	23613
604	23645
604	25816
604	25963
604	26092
604	26098
604	26135
604	26994
604	27246
604	27257
604	27351
604	51096
604	51366
604	51599
604	53335
604	53615
604	54499
604	55186
604	55794
604	55922
604	56829
604	56941
604	58517
604	60481
604	64116
604	80342
604	80777
604	84163
604	84516
604	91754
604	196440
604	221040
605	5971
608	7185
608	7187
608	7188
608	7189
613	25
613	930
613	973
613	998
613	1398
613	2120
613	2335
613	3339
613	4609
613	4739
613	6453
613	6777
613	7410
613	8874
613	9459
613	23268
613	29760
613	50618
629	710
629	716
629	717
629	730
629	1675
629	5199
634	302
634	2316
634	2335
634	2778
634	3688
634	5728
634	5777
634	5781
634	5829
634	6464
634	7422
634	9047
634	10152
637	578
637	581
637	596
637	597
637	598
637	599
637	665
637	823
637	834
637	835
637	836
637	841
637	843
637	1460
637	3002
637	4170
637	8738
637	8772
637	8795
637	10018
637	23241
637	54205
638	581
638	596
638	597
638	598
638	599
638	835
638	840
638	841
638	842
638	4170
638	5664
638	7416
638	10018
640	596
640	598
640	613
640	695
640	861
640	2533
640	2534
640	5603
640	6196
640	6732
640	6733
640	6789
640	7535
640	8569
640	8874
640	9252
640	9262
640	9263
640	9448
640	9943
640	11183
640	11184
640	11329
640	22858
640	23043
640	50488
640	65018
640	65125
641	472
641	836
641	2237
641	4172
641	4175
641	4292
641	5371
641	5889
641	5965
641	5980
641	5983
641	5984
641	6117
641	6119
[truncated: 53,145 more rows]
