# Supplementary material for: Control of Asymmetric Hopfield Networks and Application to Cancer Attractors
Source: PLoS One. 2014 Aug 29;9(8):e105842. doi: 10.1371/journal.pone.0105842 (PMC4149479; doi:10.1371/journal.pone.0105842)
Supplement: Table S7 — Memory/follicular lymphoma attractors for B cell network. The column labeled “EzID” contains the Entrez ID of the genes. The second and third columns are the normal and cancer attractor, respectively. (TXT) [file pone.0105842.s007.txt]

EzID	Normal attractor	Cancer attractor
9	1	1
16	1	1
19	-1	1
22	1	1
25	-1	-1
29	-1	1
30	1	1
31	-1	-1
32	-1	-1
34	1	1
37	1	1
39	1	1
47	1	1
48	-1	-1
51	-1	-1
53	-1	-1
54	1	1
59	-1	1
72	-1	-1
81	1	1
86	1	1
87	-1	1
91	-1	-1
94	-1	-1
97	1	1
98	1	1
100	-1	-1
101	1	1
102	-1	-1
104	-1	-1
109	-1	-1
113	1	1
118	1	1
119	-1	-1
120	1	1
128	1	1
133	-1	-1
141	-1	-1
142	1	1
143	1	1
154	-1	-1
156	1	1
157	1	1
158	1	1
161	1	1
163	-1	1
164	1	1
165	-1	-1
166	1	1
175	-1	-1
178	1	1
182	-1	1
191	1	1
196	1	1
199	-1	1
202	1	1
203	-1	-1
204	1	1
205	-1	-1
207	1	1
208	1	-1
210	1	1
211	1	1
214	-1	-1
216	-1	-1
217	1	1
220	-1	-1
224	-1	1
226	1	1
230	1	-1
231	1	1
240	1	-1
241	1	1
262	1	1
267	1	-1
272	1	1
274	1	1
275	-1	-1
286	-1	-1
288	-1	-1
290	-1	-1
291	-1	1
292	1	1
293	1	1
301	-1	1
302	1	1
307	1	1
308	1	1
309	1	1
310	1	1
311	1	-1
313	-1	-1
323	-1	-1
324	-1	-1
328	1	1
330	1	1
332	-1	-1
334	1	1
341	-1	1
344	-1	-1
347	-1	-1
348	-1	1
351	-1	-1
353	1	1
354	-1	-1
355	-1	1
356	-1	-1
358	-1	-1
360	-1	1
369	1	1
372	1	1
373	-1	-1
378	1	1
381	1	1
382	1	1
387	1	1
388	-1	1
390	-1	-1
391	1	1
392	-1	-1
393	1	1
394	1	1
396	-1	-1
397	1	1
399	1	1
400	1	1
402	-1	-1
403	1	1
405	-1	-1
406	-1	-1
409	1	-1
412	-1	-1
427	1	1
439	1	1
440	1	1
445	-1	-1
463	-1	-1
466	1	1
467	-1	-1
471	1	1
472	1	1
473	-1	-1
475	-1	1
476	1	1
481	-1	-1
483	1	1
486	-1	-1
488	1	1
489	1	-1
490	1	1
493	1	1
509	-1	1
513	1	1
516	1	1
518	1	1
521	1	1
522	1	1
523	1	1
526	1	1
527	1	1
528	1	1
533	1	1
535	-1	-1
537	1	1
539	1	1
545	1	1
567	-1	-1
571	1	1
573	1	1
578	-1	-1
580	1	1
581	-1	-1
586	-1	-1
587	-1	-1
593	-1	-1
594	-1	-1
595	-1	-1
596	1	1
597	1	1
598	-1	-1
599	-1	-1
602	1	1
604	-1	1
605	-1	1
608	1	1
613	-1	-1
617	-1	-1
622	-1	-1
629	-1	-1
634	-1	-1
636	-1	-1
637	-1	-1
638	1	1
640	1	1
641	1	1
642	1	-1
643	1	-1
644	-1	-1
645	-1	-1
648	1	1
657	-1	-1
662	-1	-1
663	1	1
664	-1	1
665	1	1
667	-1	-1
669	-1	-1
672	-1	-1
673	1	1
675	-1	-1
677	1	1
678	1	1
682	1	1
684	1	1
687	-1	-1
694	1	1
695	1	1
699	-1	-1
701	1	1
705	-1	-1
706	1	1
708	1	1
710	-1	1
713	-1	1
716	-1	1
717	-1	-1
730	-1	1
752	1	1
753	-1	-1
754	1	1
760	-1	-1
771	-1	-1
780	-1	-1
788	-1	1
790	1	1
800	-1	1
801	-1	-1
808	1	1
811	1	1
813	-1	-1
814	-1	-1
818	-1	-1
819	1	1
820	-1	-1
821	-1	-1
822	1	1
823	1	1
824	1	1
825	1	1
830	1	1
831	1	1
833	-1	-1
834	1	1
835	-1	-1
836	1	1
837	1	1
840	1	1
841	1	-1
842	1	1
843	-1	-1
847	1	1
857	-1	-1
860	1	1
861	-1	1
862	-1	-1
863	1	1
864	1	1
865	1	1
868	1	1
871	-1	-1
873	-1	-1
883	-1	-1
889	1	1
890	-1	-1
891	-1	-1
892	1	1
894	1	1
896	-1	-1
898	-1	-1
899	-1	-1
900	1	1
901	1	1
902	1	1
905	1	1
908	1	1
909	-1	-1
911	1	1
912	1	-1
914	-1	1
915	-1	1
916	-1	1
919	-1	1
920	-1	1
921	-1	-1
923	1	1
924	-1	-1
925	-1	1
926	-1	-1
928	-1	1
929	-1	1
930	1	1
931	1	-1
939	1	1
941	1	-1
942	1	-1
945	-1	-1
949	-1	-1
950	-1	-1
951	1	1
952	-1	1
958	1	1
960	1	1
961	1	1
962	1	-1
963	1	1
965	-1	-1
966	-1	1
967	1	1
968	-1	-1
969	1	1
970	-1	-1
971	1	1
972	1	1
973	1	1
974	1	1
975	1	1
976	1	-1
977	-1	-1
983	-1	1
987	1	-1
989	1	-1
990	-1	-1
991	1	1
993	-1	-1
994	1	1
995	-1	-1
996	-1	-1
997	-1	-1
998	1	1
999	-1	-1
1009	-1	1
1017	-1	-1
1018	-1	-1
1019	1	1
1020	-1	-1
1021	1	1
1022	1	1
1024	-1	-1
1025	1	-1
1026	-1	-1
1027	1	1
1028	-1	-1
1029	-1	1
1031	-1	-1
1032	-1	-1
1033	-1	1
1039	-1	1
1043	1	1
1050	-1	1
1051	1	1
1052	-1	1
1054	-1	-1
1058	-1	-1
1060	-1	-1
1062	-1	-1
1063	-1	-1
1069	1	1
1070	1	1
1071	-1	-1
1072	1	1
1075	1	1
1102	-1	1
1104	-1	-1
1105	1	1
1107	-1	-1
1108	-1	-1
1112	-1	-1
1116	-1	1
1118	-1	-1
1124	-1	-1
1130	-1	-1
1147	1	1
1152	-1	-1
1153	1	1
1161	-1	-1
1163	1	1
1164	1	1
1174	-1	-1
1175	1	1
1176	1	1
1186	-1	-1
1191	-1	1
1192	1	1
1193	-1	1
1196	1	1
1200	1	1
1201	-1	-1
1203	-1	-1
1209	1	1
1211	1	1
1212	-1	1
1230	1	-1
1235	1	1
1236	1	1
1241	-1	-1
1263	-1	-1
1266	-1	1
1267	1	1
1268	1	1
1269	-1	-1
1277	-1	-1
1278	-1	1
1281	-1	-1
1282	-1	-1
1284	-1	-1
1285	1	-1
1290	-1	-1
1291	-1	1
1292	-1	1
1293	-1	1
1298	-1	-1
1306	-1	-1
1307	-1	-1
1312	-1	-1
1314	-1	-1
1316	1	1
1317	-1	-1
1318	-1	1
1326	1	1
1329	1	1
1340	1	1
1345	1	1
1346	-1	-1
1347	1	1
1349	-1	-1
1351	1	1
1353	1	1
1356	-1	-1
1362	-1	-1
1363	-1	1
1371	1	1
1374	-1	1
1378	1	1
1380	1	1
1384	-1	-1
1385	1	1
1386	-1	-1
1387	-1	-1
1388	-1	-1
1389	-1	1
1390	-1	-1
1396	1	1
1397	-1	-1
1398	1	1
1399	-1	-1
1407	-1	-1
1410	-1	-1
1428	-1	-1
1429	1	1
1431	1	1
1432	-1	-1
1434	1	1
1439	1	1
1441	-1	-1
1445	1	1
1452	1	1
1453	1	1
1454	-1	-1
1457	1	1
1459	1	1
1460	1	1
1462	-1	-1
1465	1	1
1471	-1	1
1475	-1	1
1476	1	1
1477	-1	-1
1478	-1	-1
1479	-1	1
1486	-1	-1
1487	1	1
1488	-1	1
1490	-1	-1
1495	-1	-1
1499	-1	-1
1500	-1	-1
1503	-1	-1
1508	-1	1
1509	-1	1
1512	1	1
1513	-1	1
1514	-1	1
1519	1	-1
1520	1	1
1521	-1	-1
1522	1	-1
1523	-1	-1
1524	-1	-1
1528	-1	1
1535	1	1
1536	1	1
1537	1	1
1540	1	1
1545	-1	1
1593	-1	-1
1594	-1	-1
1595	1	1
1601	-1	1
1603	1	1
1604	1	1
1605	-1	1
1606	1	1
1611	-1	1
1612	-1	1
1615	1	1
1622	1	1
1627	-1	-1
1628	-1	-1
1632	-1	1
1633	1	1
1635	1	1
1643	-1	1
1647	-1	1
1652	1	1
1653	1	1
1654	1	1
1655	1	1
1660	1	1
1662	1	-1
1665	1	1
1666	1	1
1675	-1	-1
1676	1	1
1687	-1	-1
1716	-1	-1
1717	-1	-1
1718	-1	-1
1719	1	1
1725	1	-1
1727	1	1
1728	-1	-1
1730	-1	-1
1736	1	1
1737	1	-1
1738	1	1
1743	1	1
1756	-1	1
1763	-1	-1
1773	-1	-1
1774	1	1
1776	-1	1
1777	-1	-1
1778	-1	-1
1783	1	1
1785	1	-1
1786	1	1
1793	-1	-1
1794	1	1
1796	1	-1
1797	-1	-1
1798	1	-1
1805	-1	1
1806	-1	1
1808	1	1
1809	-1	-1
1810	1	1
1820	1	-1
1831	1	1
1832	-1	-1
1836	1	-1
1839	-1	-1
1841	-1	1
1842	-1	-1
1843	1	1
1844	1	1
1845	-1	-1
1846	-1	-1
1847	-1	-1
1848	-1	1
1849	-1	-1
1854	-1	-1
1855	-1	1
1857	1	1
1861	1	1
1869	-1	-1
1871	-1	1
1875	1	1
1876	-1	-1
1880	1	1
1889	1	-1
1890	-1	-1
1901	1	-1
1912	-1	-1
1915	1	1
1936	-1	-1
1955	-1	-1
1958	-1	-1
1959	1	1
1960	1	1
1964	1	1
1965	1	1
1968	1	1
1973	1	1
1974	1	1
1975	1	-1
1978	-1	-1
1981	-1	-1
1983	1	1
1984	1	1
1992	1	1
1997	1	1
1998	1	1
2000	-1	-1
2002	-1	-1
2004	-1	-1
2010	-1	-1
2014	1	1
2017	-1	-1
2022	-1	-1
2023	1	1
2026	-1	-1
2027	-1	-1
2029	-1	-1
2030	-1	-1
2033	1	1
2034	-1	1
2035	1	1
2037	-1	1
2040	-1	1
2054	-1	-1
2057	-1	-1
2058	1	-1
2059	-1	-1
2060	1	1
2067	1	1
2072	-1	-1
2073	1	1
2077	-1	-1
2079	1	1
2091	1	1
2098	1	1
2100	-1	-1
2107	1	1
2108	1	1
2109	1	1
2110	-1	-1
2113	-1	-1
2114	-1	-1
2117	-1	-1
2119	-1	-1
2120	1	-1
2123	1	1
2124	1	1
2130	-1	-1
2131	-1	-1
2132	-1	-1
2135	-1	-1
2145	1	1
2146	1	1
2157	-1	-1
2162	-1	-1
2167	-1	1
2175	-1	-1
2180	1	-1
2181	-1	1
2184	-1	-1
2185	1	1
2186	-1	-1
2189	-1	-1
2192	-1	-1
2193	1	-1
2194	-1	-1
2195	-1	-1
2199	-1	-1
2200	-1	-1
2203	-1	-1
2207	-1	1
2208	1	-1
2212	-1	-1
2213	1	1
2215	-1	-1
2217	1	1
2219	-1	-1
2222	1	1
2224	1	1
2232	-1	-1
2237	1	-1
2260	-1	-1
2268	1	-1
2271	-1	-1
2272	-1	-1
2273	-1	1
2274	-1	-1
2280	-1	-1
2281	-1	-1
2286	1	1
2288	-1	-1
2289	-1	-1
2297	-1	-1
2305	-1	-1
2308	1	1
2309	1	1
2313	1	1
2316	1	1
2317	-1	1
2319	1	-1
2321	-1	-1
2323	-1	-1
2331	-1	-1
2332	1	1
2334	-1	-1
2335	-1	1
2339	1	-1
2342	-1	-1
2348	1	1
2350	-1	1
2353	-1	1
2354	-1	-1
2355	-1	-1
2359	-1	-1
2395	-1	-1
2483	1	1
2491	-1	-1
2495	1	1
2512	1	1
2517	-1	1
2521	1	-1
2526	-1	-1
2530	1	-1
2531	-1	-1
2532	-1	-1
2533	-1	-1
2534	-1	-1
2535	-1	-1
2537	-1	-1
2542	-1	-1
2548	-1	-1
2550	-1	-1
2551	-1	-1
2553	-1	-1
2580	1	1
2581	-1	1
2585	-1	-1
2588	-1	-1
2589	1	1
2590	-1	-1
2593	-1	-1
2597	1	1
2615	-1	-1
2617	1	1
2618	-1	-1
2619	-1	1
2625	-1	1
2628	1	1
2631	1	1
2632	1	1
2633	1	1
2634	1	1
2639	-1	-1
2643	1	1
2644	-1	-1
2647	1	1
2648	1	-1
2664	1	1
2665	1	1
2669	-1	1
2672	-1	-1
2673	-1	-1
2683	1	1
2697	-1	1
2710	-1	-1
2717	-1	1
2720	1	1
2729	1	1
2731	-1	-1
2733	1	-1
2734	1	1
2739	1	1
2744	1	1
2745	1	1
2746	1	1
2747	1	-1
2752	-1	1
2760	1	-1
2762	1	1
2764	1	1
2767	-1	-1
2768	-1	-1
2769	-1	-1
2771	1	1
2773	1	1
2776	-1	-1
2778	-1	-1
2781	-1	-1
2783	1	1
2787	1	1
2788	1	-1
2791	-1	1
2799	1	1
2800	-1	-1
2801	-1	-1
2802	1	1
2803	1	1
2804	-1	1
2805	1	-1
2810	1	1
2811	-1	1
2821	1	1
2822	-1	-1
2823	-1	-1
2833	-1	-1
2841	1	1
2869	1	1
2870	1	1
2876	1	1
2878	-1	-1
2879	1	1
2882	1	-1
2885	1	1
2887	-1	-1
2889	1	1
2896	1	1
2907	1	1
2908	1	1
2909	1	1
2920	-1	-1
2923	-1	-1
2926	-1	-1
2932	1	-1
2934	1	1
2935	1	-1
2936	-1	-1
2937	-1	-1
2941	-1	-1
2950	1	1
2952	-1	-1
2954	-1	-1
2956	-1	-1
2958	-1	-1
2959	1	1
2960	1	1
2961	1	1
2965	1	1
2968	-1	-1
2971	1	1
2975	-1	-1
2976	-1	-1
2987	1	1
2990	1	1
2992	1	1
2995	1	1
2997	-1	-1
2999	-1	-1
3001	-1	1
3002	-1	1
3003	-1	1
3005	-1	-1
3006	-1	-1
3007	-1	-1
3012	-1	-1
3014	-1	-1
3015	1	1
3017	-1	1
3021	-1	1
3028	1	1
3030	1	1
3033	-1	1
3035	1	1
3043	1	1
3052	1	1
3055	1	1
3059	1	1
3064	-1	-1
3065	1	1
3066	1	1
3068	1	1
3069	1	1
3071	1	1
3073	1	1
3075	-1	-1
3087	1	1
3094	1	1
3097	1	-1
3099	1	-1
3101	-1	-1
3104	-1	-1
3108	1	1
3109	1	1
3111	1	-1
3112	1	1
3113	1	1
3119	1	1
3122	1	1
3126	1	-1
3133	1	1
3134	1	1
3140	-1	-1
3145	-1	-1
3148	1	1
3150	1	1
3156	1	1
3157	-1	-1
3159	-1	-1
3161	-1	-1
3162	-1	1
3163	1	1
3164	-1	-1
3176	-1	-1
3181	1	1
3182	1	1
3183	1	1
3184	-1	-1
3187	-1	-1
3189	1	1
3191	1	1
3192	1	-1
3212	-1	-1
3217	-1	-1
3241	1	1
3248	-1	-1
3251	1	1
3257	-1	-1
3265	-1	-1
3275	-1	-1
3276	1	1
3280	-1	-1
3281	1	1
3290	-1	-1
3292	-1	-1
3295	1	1
3298	-1	-1
3300	-1	-1
3301	1	1
3303	1	1
3308	1	1
3309	-1	-1
3310	1	-1
3313	-1	-1
3315	-1	1
3320	1	1
3326	1	1
3329	1	-1
3336	1	1
3337	1	1
3338	1	1
3339	-1	-1
3340	-1	-1
3359	1	-1
3371	-1	1
3376	1	1
3382	-1	-1
3383	1	1
3384	1	1
3385	1	1
3394	1	1
3396	1	1
3397	-1	-1
3399	1	1
3416	-1	-1
3417	1	1
3418	1	1
3419	1	1
3420	1	1
3422	1	1
3423	1	-1
3425	-1	-1
3426	-1	-1
3428	1	1
3429	-1	1
3430	1	1
3431	1	1
3433	1	1
3434	-1	-1
3437	1	-1
3454	1	1
3455	1	1
3458	-1	-1
3459	1	1
3460	1	1
3475	-1	-1
3476	1	1
3479	-1	-1
3480	-1	-1
3485	-1	-1
3486	-1	1
3487	-1	1
3488	-1	1
3490	-1	1
3491	-1	1
3512	1	1
3516	1	1
3535	1	-1
3551	-1	-1
3552	-1	-1
3553	-1	-1
3554	-1	1
3557	-1	-1
3559	-1	-1
3560	1	1
3561	1	1
3566	1	1
3569	-1	-1
3572	-1	-1
3574	1	1
3575	-1	1
3576	-1	-1
3579	-1	-1
3586	-1	-1
3587	1	1
3588	1	1
3590	-1	-1
3597	-1	-1
3600	-1	-1
3601	-1	-1
3603	1	1
3604	-1	1
3606	-1	1
3607	-1	-1
3608	1	1
3609	-1	-1
3611	1	1
3612	1	1
3613	-1	-1
3614	-1	-1
3615	1	1
3620	-1	-1
3621	-1	-1
3622	-1	-1
3626	-1	-1
3627	-1	1
3628	1	1
3631	-1	-1
3632	-1	-1
3633	-1	-1
3635	1	1
3636	-1	-1
3638	1	1
3654	1	1
3655	-1	-1
3659	1	1
3660	1	1
3661	1	1
3662	1	1
3663	1	-1
3665	1	1
3667	-1	-1
3669	1	1
3671	-1	-1
3676	1	1
3678	-1	-1
3679	-1	-1
3682	1	1
3683	1	1
3685	-1	1
3687	-1	-1
3688	1	1
3689	1	1
3692	1	1
3693	-1	-1
3695	1	1
3702	-1	1
3704	1	1
3705	1	1
3707	1	1
3708	1	1
3709	1	1
3710	1	-1
3714	-1	-1
3716	1	-1
3717	1	1
3718	1	1
3720	1	1
3725	-1	-1
3726	1	1
3727	-1	-1
3728	1	-1
3735	1	1
3778	-1	1
3782	-1	-1
3783	1	1
3796	-1	-1
3799	-1	-1
3800	-1	-1
3820	-1	-1
3831	-1	-1
3832	1	1
3833	-1	-1
3835	-1	-1
3839	1	1
3841	-1	-1
3842	-1	1
3843	-1	-1
3845	1	1
3897	-1	-1
3899	-1	-1
3902	-1	-1
3903	-1	-1
3904	-1	-1
3911	-1	-1
3913	-1	-1
3915	-1	-1
3916	1	1
3920	-1	1
3925	-1	1
3930	1	1
3932	1	1
3936	1	1
3937	1	1
3939	1	1
3945	1	1
3949	-1	-1
3953	-1	1
3955	1	-1
3956	1	1
3957	-1	1
3959	-1	-1
3964	-1	-1
3965	1	1
3978	-1	-1
3981	-1	1
3983	1	1
3984	-1	-1
3985	-1	-1
3987	1	1
3988	1	1
3992	-1	-1
3995	1	1
4000	-1	-1
4001	1	1
4005	-1	-1
4012	1	-1
4013	-1	-1
4015	-1	-1
4017	-1	-1
4023	-1	-1
4026	1	1
4033	-1	-1
4035	-1	-1
4043	1	1
4045	-1	-1
4047	1	1
4048	1	1
4049	-1	-1
4050	1	1
4052	-1	1
4053	-1	-1
4060	-1	1
4061	1	-1
4063	1	-1
4064	1	1
4065	1	1
4066	1	1
4067	1	1
4068	-1	1
4076	-1	-1
4082	-1	-1
4085	-1	-1
4086	-1	1
4087	-1	-1
4088	1	1
4089	1	1
4090	1	1
4092	1	-1
4094	-1	-1
4116	1	1
4121	-1	-1
4122	-1	-1
4123	-1	-1
4124	1	1
4125	1	1
4126	1	1
4129	-1	-1
4134	-1	-1
4140	-1	-1
4141	-1	-1
4144	1	1
4149	1	1
4150	-1	-1
4152	-1	-1
4154	1	1
4170	1	-1
4171	1	1
4172	1	1
4173	-1	-1
4174	1	1
4175	1	1
4176	1	1
4179	1	1
4189	-1	-1
4190	1	1
4191	-1	-1
4192	-1	-1
4194	-1	-1
4199	-1	-1
4200	1	1
4201	1	1
4204	-1	-1
4205	1	-1
4208	1	-1
4212	-1	-1
4214	1	-1
4216	1	1
4217	1	-1
4221	1	1
4223	-1	-1
4232	-1	-1
4234	-1	-1
4236	1	1
4237	-1	-1
4240	-1	-1
4242	-1	-1
4245	1	1
4249	1	1
4253	-1	-1
4255	-1	-1
4256	-1	1
4258	-1	-1
4259	1	1
4261	1	1
4267	1	1
4277	1	1
4281	-1	-1
4282	1	1
4283	-1	1
4285	-1	-1
4288	-1	-1
4289	-1	-1
4292	1	1
4293	-1	-1
4296	1	-1
4297	-1	-1
4299	1	1
4300	-1	-1
4301	-1	1
4306	-1	-1
4311	-1	1
4316	-1	-1
4318	-1	1
4321	-1	-1
4329	-1	-1
4331	-1	-1
4332	1	1
4345	-1	-1
4350	1	1
4351	-1	-1
4354	-1	-1
4361	1	1
4363	-1	-1
4430	-1	-1
4436	1	1
4437	1	1
4493	-1	1
4494	1	1
4495	-1	-1
4502	1	1
4520	1	-1
4521	-1	1
4522	1	1
4524	1	-1
4528	1	1
4534	-1	1
4542	1	-1
4548	-1	-1
4586	1	-1
4591	1	1
4594	-1	-1
4599	1	1
4600	1	1
4601	-1	1
4602	-1	-1
4605	1	1
4609	1	1
4615	1	1
4616	-1	-1
4627	1	1
4628	-1	1
4629	-1	-1
4637	-1	-1
4638	-1	1
4641	-1	-1
4642	-1	-1
4643	-1	-1
4644	1	1
4647	-1	-1
4650	-1	-1
4659	1	1
4660	-1	-1
4664	-1	-1
4665	-1	-1
4668	-1	-1
4669	-1	-1
4673	-1	-1
4678	-1	-1
4681	-1	-1
4682	1	1
4683	1	1
4686	1	1
4688	-1	-1
4689	1	1
4690	1	1
4694	1	1
4695	1	1
4698	-1	-1
4700	1	1
4701	1	1
4704	1	1
4706	1	1
4709	1	1
4711	1	1
4713	1	1
4714	1	1
4719	-1	-1
4722	1	1
4723	1	1
4724	1	1
4726	1	1
4728	1	1
4729	1	1
4733	1	1
4736	-1	-1
4739	1	1
4753	-1	1
4758	-1	-1
4763	-1	-1
4771	-1	-1
4772	-1	-1
4775	1	-1
4779	-1	1
4780	1	1
4781	-1	1
4782	-1	-1
4783	-1	-1
4790	1	1
4791	1	1
4792	1	1
4793	-1	-1
4794	1	1
4798	-1	-1
4799	1	-1
4800	-1	-1
4801	1	1
4809	1	1
4814	-1	-1
4818	-1	1
4820	-1	-1
4828	-1	-1
4830	1	1
4832	-1	1
4833	1	-1
4835	-1	-1
4836	1	1
4837	-1	1
4839	1	1
4849	-1	-1
4854	-1	-1
4860	1	1
4863	-1	-1
4864	-1	1
4869	1	1
4891	-1	-1
4893	1	1
4898	1	1
4899	1	1
4904	1	1
4905	-1	-1
4913	-1	-1
4924	-1	-1
4925	-1	1
4926	-1	-1
4927	-1	-1
4928	1	1
4929	-1	-1
4938	1	-1
4939	-1	-1
4942	1	1
4947	1	1
4953	1	1
4967	-1	-1
4968	1	1
4976	-1	-1
4998	-1	-1
4999	1	1
5001	-1	-1
5002	-1	-1
5007	-1	-1
5019	1	1
5025	-1	-1
5026	1	1
5027	-1	-1
5033	1	1
5034	1	1
5036	1	1
5037	1	1
5045	-1	-1
5048	1	1
5049	1	1
5050	-1	-1
5051	-1	-1
5052	1	1
5054	-1	-1
5058	-1	-1
5062	1	1
5066	-1	1
5074	1	1
5079	1	1
5089	-1	-1
5090	-1	-1
5093	1	1
5094	1	1
5095	-1	-1
5096	-1	1
5101	-1	-1
5106	1	-1
5110	1	1
5111	1	1
5116	-1	1
5118	-1	1
5127	-1	-1
5128	-1	-1
5130	1	1
5134	1	-1
5141	-1	-1
5142	1	1
5143	1	1
5147	1	1
5151	-1	-1
5154	-1	-1
5156	-1	-1
5159	-1	-1
5162	1	1
5163	-1	-1
5165	-1	-1
5168	-1	1
5170	-1	-1
5175	-1	1
5176	-1	1
5187	-1	-1
5189	-1	-1
5190	-1	-1
5191	-1	-1
5192	-1	-1
5198	1	-1
5199	-1	-1
5203	1	1
5204	1	1
5205	1	1
5208	-1	-1
5209	1	1
5211	1	1
5213	1	1
5214	1	1
5216	1	1
5217	-1	1
5218	-1	-1
5226	1	1
5230	1	1
5238	-1	-1
5239	-1	-1
5243	-1	-1
5244	1	-1
5245	1	1
5250	1	1
5252	1	1
5253	1	1
5256	1	1
5257	-1	-1
5264	-1	1
5265	-1	1
5269	-1	-1
5270	-1	1
5271	-1	-1
5272	1	1
5274	-1	-1
5277	-1	-1
5279	1	1
5281	-1	-1
5283	-1	-1
5284	-1	-1
5286	-1	-1
5287	1	1
5289	-1	-1
5290	1	-1
5291	-1	1
5292	1	1
5293	-1	-1
5294	-1	-1
5295	-1	-1
5296	-1	-1
5298	1	1
5300	-1	-1
5305	1	1
5306	1	-1
5310	-1	-1
5311	-1	1
5315	1	1
5320	-1	-1
5325	1	1
5326	-1	-1
5327	-1	-1
5328	-1	-1
5329	-1	-1
5330	-1	-1
5333	-1	1
5335	-1	1
5336	1	1
5337	-1	-1
5338	-1	-1
5339	-1	-1
5341	1	1
5347	-1	-1
5351	-1	-1
5352	-1	-1
5355	1	1
5357	-1	-1
5358	-1	1
5359	1	1
5360	-1	-1
5366	1	1
5368	1	1
5371	1	-1
5376	-1	1
5379	1	1
5387	1	1
5411	-1	-1
5412	1	1
5420	-1	-1
5422	-1	-1
5423	1	1
5424	-1	-1
5425	1	1
5426	-1	-1
5427	-1	-1
5428	1	-1
5430	1	1
5431	-1	-1
5432	1	1
5433	-1	-1
5434	1	1
5435	1	1
5436	1	1
5437	1	1
5438	1	1
5441	1	1
5442	-1	-1
5445	-1	-1
5447	-1	-1
5450	1	1
5451	1	1
5452	1	1
5457	-1	-1
5465	-1	-1
5467	-1	-1
5469	1	-1
5471	-1	-1
5476	1	1
5478	1	1
5479	1	1
5481	-1	-1
5494	-1	-1
5495	1	1
5496	1	1
5498	-1	-1
5500	1	1
5504	1	1
5509	-1	-1
5515	-1	-1
5516	1	1
5519	-1	-1
5520	-1	-1
5527	-1	1
5528	-1	-1
5529	-1	-1
5532	-1	-1
5533	1	1
5536	-1	-1
5538	1	1
5547	1	1
5549	-1	-1
5550	-1	-1
5551	1	1
5552	-1	-1
5557	-1	-1
5558	1	-1
5562	-1	-1
5564	-1	-1
5566	1	1
5567	1	1
5569	1	1
5573	1	1
5576	1	1
5577	-1	-1
5578	-1	-1
5579	1	-1
5580	1	1
5583	-1	1
5584	-1	1
5586	1	1
5588	-1	-1
5589	1	1
5590	-1	-1
5591	1	1
5594	1	-1
5597	1	1
5599	-1	-1
5601	-1	-1
5602	-1	-1
5603	-1	-1
5604	1	1
5605	-1	-1
5607	-1	-1
5608	-1	-1
5610	1	1
5616	-1	-1
5621	1	1
5631	1	1
5634	1	1
5635	1	1
5636	1	1
5641	1	1
5654	-1	-1
5660	1	1
5663	1	1
5664	-1	-1
5683	1	1
5684	1	1
5685	1	1
5686	1	1
5687	1	1
5688	1	1
5689	1	1
5690	1	1
5691	1	1
5692	-1	-1
5693	1	1
5694	1	1
5695	1	1
5696	1	1
5698	1	1
5700	1	1
5701	-1	-1
5702	1	1
5707	1	1
5708	1	1
5709	1	1
5713	-1	-1
5714	1	1
5715	1	1
5716	1	1
5717	1	1
5718	1	1
5719	1	1
5721	1	1
5723	-1	-1
5724	1	1
5725	1	1
5727	1	1
5728	-1	-1
5730	-1	1
5733	1	-1
5734	1	1
5742	-1	-1
5747	-1	-1
5756	-1	-1
5768	-1	-1
5770	1	-1
5771	-1	-1
5777	1	1
5778	1	1
5780	-1	-1
5781	-1	-1
5782	1	-1
5783	-1	-1
5786	-1	-1
5788	1	1
5790	1	1
5791	1	1
5792	-1	-1
5795	1	1
5796	-1	-1
5797	-1	-1
5799	-1	-1
5800	-1	-1
5805	-1	1
5810	1	-1
5813	-1	-1
5819	-1	-1
5822	-1	-1
5825	-1	-1
5828	-1	-1
5829	-1	-1
5830	1	1
5836	-1	-1
5861	1	1
5862	-1	-1
5863	1	1
5867	1	1
5868	1	1
5869	1	1
5871	-1	-1
5872	-1	1
5873	1	1
5875	-1	-1
5876	1	1
5877	-1	1
5878	1	1
5879	1	1
5880	1	1
5883	-1	-1
5884	1	1
5885	1	1
5886	1	1
5887	-1	-1
5889	-1	-1
5894	-1	-1
5898	1	1
5899	1	1
5901	1	1
5902	1	1
5903	1	1
5905	-1	-1
5906	1	-1
5910	1	1
5911	1	1
5914	-1	-1
5917	1	1
5918	-1	-1
5919	-1	1
5920	1	1
5921	1	1
5922	1	-1
5923	-1	-1
5925	-1	-1
5926	1	1
5927	1	1
5928	1	1
5929	1	1
5930	-1	-1
5932	1	1
5933	-1	-1
5934	1	1
5935	1	1
5937	1	1
5954	-1	1
5955	1	1
5962	-1	-1
5965	1	1
5966	-1	-1
5970	1	-1
5971	-1	-1
5976	-1	-1
5980	-1	-1
5981	1	1
5982	1	1
5983	-1	-1
5984	1	1
5985	-1	-1
5987	1	1
5993	1	1
5996	1	1
5997	1	1
5998	-1	-1
6001	1	1
6003	-1	-1
6004	-1	-1
6009	1	1
6016	-1	-1
6018	1	1
6035	-1	-1
6038	-1	-1
6039	1	1
6046	1	1
6048	1	1
6049	-1	-1
6050	1	1
6051	1	1
6059	1	1
6093	1	1
6102	1	1
6103	-1	-1
6117	1	1
6119	1	1
6120	-1	-1
6125	-1	-1
6129	-1	-1
6134	1	1
6137	-1	-1
6139	-1	1
6146	1	1
6150	1	1
6157	1	1
6158	-1	-1
6160	1	1
6167	-1	-1
6168	1	1
6169	1	1
6181	-1	-1
6182	1	1
6183	-1	-1
6184	1	1
6185	1	1
6191	1	1
6192	1	1
6195	1	1
6196	-1	-1
6197	1	1
6198	-1	-1
6205	-1	1
6210	-1	-1
6223	-1	-1
6227	1	1
6228	1	1
6229	1	1
6231	1	1
6232	-1	-1
6233	-1	-1
6237	-1	-1
6238	-1	-1
6239	-1	-1
6240	1	1
6241	1	1
6249	-1	1
6251	-1	1
6253	-1	-1
6256	-1	-1
6259	-1	-1
6275	1	1
6279	-1	1
6280	-1	-1
6281	-1	-1
6282	1	1
6284	-1	1
6294	-1	-1
6301	-1	-1
6302	1	1
6303	1	1
6304	-1	-1
6305	1	1
6307	1	1
6309	-1	1
6310	-1	-1
6311	-1	-1
6347	-1	1
6351	-1	1
6352	-1	1
6355	-1	-1
6361	-1	-1
6362	-1	1
6363	-1	1
6366	-1	1
6367	-1	-1
6373	-1	-1
6374	-1	-1
6385	-1	-1
6386	1	1
6387	-1	1
6390	1	1
6391	1	1
6392	1	1
6396	1	1
6397	-1	-1
6398	-1	-1
6400	1	-1
6402	1	1
6403	-1	-1
6404	-1	1
6405	-1	-1
6414	-1	1
6415	1	1
6416	-1	-1
6418	1	1
6421	1	1
6426	1	1
6427	1	1
6428	-1	-1
6429	1	-1
6430	-1	-1
6431	-1	-1
6432	1	1
6433	-1	-1
6434	1	-1
6446	1	1
6448	-1	1
6451	1	1
6453	-1	-1
6455	1	1
6464	-1	-1
6470	-1	-1
6472	-1	-1
6477	-1	-1
6478	1	1
6480	1	1
6482	1	-1
6483	-1	-1
6491	1	1
6494	1	1
6500	1	-1
6502	-1	-1
6503	1	1
6504	1	1
6509	-1	-1
6510	1	-1
6515	1	-1
6518	-1	-1
6520	-1	-1
6522	-1	-1
6525	-1	-1
6533	1	1
6541	-1	-1
6548	-1	-1
6558	-1	-1
6565	-1	-1
6566	-1	-1
6573	-1	-1
6574	1	1
6576	1	1
6595	1	-1
6596	1	1
6597	1	-1
6598	1	1
6599	1	-1
6601	-1	-1
6602	-1	-1
6605	-1	-1
6611	1	1
6617	1	1
6619	-1	-1
6621	-1	-1
6624	-1	-1
6625	1	1
6626	1	1
6627	1	1
6628	1	1
6629	1	1
6631	1	1
6633	1	1
6635	1	1
6637	1	1
6640	-1	-1
6642	1	1
6643	1	1
6645	-1	-1
6647	1	1
6648	-1	1
6650	-1	-1
6651	1	1
6652	1	-1
6653	-1	-1
6654	-1	-1
6659	1	1
6660	-1	-1
6662	-1	-1
6667	-1	-1
6670	-1	-1
6672	1	1
6675	1	1
6678	-1	1
6683	-1	-1
6687	-1	-1
6688	-1	-1
6689	1	1
6691	-1	-1
6692	-1	-1
6693	-1	-1
6696	-1	-1
6697	-1	-1
6709	-1	-1
6711	-1	-1
6713	-1	-1
6714	-1	-1
6717	-1	-1
6720	-1	-1
6723	1	1
6731	1	1
6732	-1	-1
6733	1	1
6734	1	-1
6741	1	1
6742	-1	-1
6745	-1	-1
6748	1	1
6749	1	1
6760	1	1
6768	-1	-1
6772	1	1
6773	-1	-1
6774	1	1
6775	-1	-1
6776	1	1
6777	-1	-1
6778	1	1
6782	-1	1
6787	1	1
6789	-1	-1
6790	-1	-1
6793	1	-1
6809	-1	-1
6812	-1	-1
6813	1	1
6814	1	1
[truncated: 2,365 more rows]
